# Supplementary material for: Integrated analysis of BSA-seq and RNA-seq identified the candidate genes for seed weight in Brassica juncea
Source: Front Plant Sci. 2024 Dec 3;15:1458294. doi: 10.3389/fpls.2024.1458294 (PMC11654836; doi:10.3389/fpls.2024.1458294)
Supplement: Supplementary file 1 [file DataSheet1.zip]

Archive with 6 entries (5 files):
- supplementary materials/supplementary dataset 1.xlsx
- supplementary materials/supplementary dataset 2.xlsx
- supplementary materials/supplementary dataset 3.xlsx
- supplementary materials/supplementary dataset 4.xlsx
- supplementary materials/supplementary materials.docx
- supplementary materials/
