# Supplementary material for: Integrated analysis of BSA-seq and RNA-seq identified the candidate genes for seed weight in Brassica juncea
Source: Front Plant Sci. 2024 Dec 3;15:1458294. doi: 10.3389/fpls.2024.1458294 (PMC11654836; doi:10.3389/fpls.2024.1458294)
Supplement: Supplementary file 1 [file DataSheet1.zip › supplementary materials/supplementary dataset 1.xlsx]

## Sheet: candidate region-120 SNPs
supplementary dataset 1: The significantly identified SNPs
CHROM	POS	REF	ALT	Genotype_LS	Depth_LS	Ref_depth_LS_pool	Alt_depth_LS_pool	Depth_LS_pool	SNPindex_LS_pool	Ref_depth_SS_pool	Alt_depth_SS_pool	Depth_SS_pool	SNPindex_SS_pool
A01	29340732	T	C	C	8	2	12	14	0.14	32	5	37	0.86
A01	29340744	C	T	T	8	2	12	14	0.14	34	6	40	0.85
A02	28428313	T	A	A	13	4	23	27	0.15	21	3	24	0.88
A02	29290311	A	G	G	9	4	23	27	0.15	23	0	23	1
A09	8936605	G	C	C	8	2	13	15	0.13	17	3	20	0.85
A10	317970	G	T	T	7	28	3	31	0.9	4	22	26	0.15
A10	375673	A	G	G	8	23	3	26	0.88	5	34	39	0.13
A10	378095	A	G	G	9	22	3	25	0.88	3	32	35	0.09
A10	416807	G	A	A	8	22	4	26	0.85	2	22	24	0.08
A10	979782	G	T	T	7	22	3	25	0.88	4	25	29	0.14
A10	1089788	C	T	T	10	23	4	27	0.85	8	48	56	0.14
A10	1089797	T	C	C	10	23	4	27	0.85	7	48	55	0.13
A10	1546328	T	C	C	9	23	4	27	0.85	6	35	41	0.15
A10	12709468	T	A	A	8	18	3	21	0.86	3	22	25	0.12
A10	13034314	C	T	T	12	17	2	19	0.89	2	12	14	0.14
A10	14360757	G	C	C	7	23	4	27	0.85	6	37	43	0.14
A10	14364885	G	C	C	10	20	3	23	0.87	5	35	40	0.12
A10	14445449	A	G	G	11	19	3	22	0.86	2	13	15	0.13
A10	14543723	C	A	A	9	28	5	33	0.85	5	33	38	0.13
A10	14556202	A	C	C	11	28	5	33	0.85	3	24	27	0.11
A10	14959347	T	C	C	8	19	3	22	0.86	3	30	33	0.09
A10	15076960	T	C	C	9	24	4	28	0.86	5	32	37	0.14
A10	15076961	C	T	T	10	24	4	28	0.86	5	32	37	0.14
A10	15144134	A	G	G	8	25	4	29	0.86	5	31	36	0.14
A10	15187411	G	A	A	12	21	3	24	0.88	4	23	27	0.15
A10	15193617	A	G	G	7	24	4	28	0.86	6	44	50	0.12
A10	15463188	C	T	T	7	28	4	32	0.88	4	28	32	0.12
A10	15492009	C	A	A	11	31	5	36	0.86	5	34	39	0.13
A10	15493195	C	T	T	7	22	1	23	0.96	3	23	26	0.12
A10	15493196	T	G	G	8	22	1	23	0.96	3	23	26	0.12
A10	15493212	T	C	C	8	24	1	25	0.96	3	25	28	0.11
A10	15513904	G	A	A	8	23	3	26	0.88	5	41	46	0.11
A10	15626795	T	C	C	8	23	1	24	0.96	5	31	36	0.14
A10	15706305	G	A	A	7	22	3	25	0.88	4	32	36	0.11
A10	15710768	T	C	C	8	17	3	20	0.85	1	21	22	0.05
A10	15750288	G	T	T	8	22	4	26	0.85	6	43	49	0.12
A10	15756159	C	T	T	11	30	5	35	0.86	4	27	31	0.13
A10	15768892	A	C	C	8	29	5	34	0.85	6	35	41	0.15
A10	15769199	T	C	C	7	23	4	27	0.85	3	26	29	0.1
A10	15850805	T	A	A	10	17	0	17	1	4	29	33	0.12
A10	16000886	G	A	A	9	26	4	30	0.87	7	42	49	0.14
A10	16499783	A	T	T	8	25	4	29	0.86	1	38	39	0.03
A10	16506419	A	G	G	10	25	4	29	0.86	2	17	19	0.11
A10	16612010	A	C	C	11	19	0	19	1	6	34	40	0.15
A10	16623893	T	A	A	10	27	0	27	1	3	29	32	0.09
A10	16623917	T	C	C	8	28	0	28	1	4	32	36	0.11
A10	16642761	G	T	T	9	22	3	25	0.88	5	38	43	0.12
A10	16656272	A	G	G	11	30	3	33	0.91	6	42	48	0.12
A10	16704170	G	T	T	6	26	4	30	0.87	5	38	43	0.12
A10	16717863	T	C	C	6	16	2	18	0.89	1	12	13	0.08
A10	16745753	G	A	A	9	18	2	20	0.9	5	34	39	0.13
A10	16788361	T	A	A	7	18	3	21	0.86	4	24	28	0.14
A10	16832554	A	C	C	8	23	3	26	0.88	4	44	48	0.08
A10	16835045	G	A	A	13	29	4	33	0.88	8	45	53	0.15
A10	16835048	C	T	T	14	27	4	31	0.87	8	44	52	0.15
A10	16835054	C	A	A	13	25	4	29	0.86	7	46	53	0.13
A10	16851683	A	C	C	10	18	3	21	0.86	5	33	38	0.13
A10	16851690	G	A	A	13	17	2	19	0.89	6	33	39	0.15
A10	16937324	C	A	A	8	24	4	28	0.86	4	25	29	0.14
A10	16976062	T	C	C	7	20	1	21	0.95	5	29	34	0.15
A10	16994132	T	A	A	7	28	4	32	0.88	2	17	19	0.11
A10	17009532	T	C	C	11	26	3	29	0.9	4	32	36	0.11
A10	17073204	A	T	T	10	28	5	33	0.85	6	37	43	0.14
A10	17075651	A	G	G	8	35	6	41	0.85	5	28	33	0.15
A10	17324762	C	G	G	7	31	5	36	0.86	8	45	53	0.15
A10	17332911	A	T	T	7	25	0	25	1	4	27	31	0.13
A10	17375272	G	A	A	8	25	3	28	0.89	4	22	26	0.15
A10	17375873	T	G	G	10	22	4	26	0.85	4	26	30	0.13
A10	17382582	C	G	G	8	40	6	46	0.87	5	28	33	0.15
A10	17443146	A	C	C	10	34	2	36	0.94	8	46	54	0.15
A10	17467347	T	G	G	9	17	2	19	0.89	5	29	34	0.15
A10	17539072	A	T	T	11	26	0	26	1	3	24	27	0.11
A10	17578632	C	T	T	11	17	3	20	0.85	7	40	47	0.15
A10	17580883	C	T	T	11	31	4	35	0.89	7	42	49	0.14
A10	17580889	C	A	A	11	30	5	35	0.86	7	43	50	0.14
A10	17580895	T	A	A	10	29	5	34	0.85	7	40	47	0.15
A10	17858107	C	T	T	9	24	4	28	0.86	5	42	47	0.11
A10	17858118	G	A	A	9	26	4	30	0.87	7	42	49	0.14
A10	17864639	A	T	T	10	27	3	30	0.9	7	39	46	0.15
A10	18032936	A	T	T	7	12	0	12	1	3	30	33	0.09
A10	18062879	A	C	C	12	30	5	35	0.86	7	40	47	0.15
A10	18062959	T	C	C	9	33	5	38	0.87	6	36	42	0.14
A10	18066437	A	C	C	7	24	4	28	0.86	4	39	43	0.09
A10	18075224	C	T	T	8	33	5	38	0.87	4	32	36	0.11
A10	18082318	C	T	T	10	22	4	26	0.85	6	39	45	0.13
A10	18082324	C	T	T	10	23	4	27	0.85	6	39	45	0.13
A10	18121010	C	G	G	7	21	3	24	0.88	3	27	30	0.1
A10	18131028	G	A	A	8	24	4	28	0.86	3	35	38	0.08
A10	18180955	G	A	A	10	31	4	35	0.89	5	37	42	0.12
A10	18183477	G	A	A	12	23	4	27	0.85	5	30	35	0.14
A10	18227372	T	C	C	13	35	6	41	0.85	6	35	41	0.15
A10	18313223	C	T	T	8	25	3	28	0.89	3	19	22	0.14
A10	18575495	T	C	C	7	28	5	33	0.85	6	33	39	0.15
A10	18578914	C	G	G	8	27	4	31	0.87	5	32	37	0.14
A10	18670282	G	A	A	7	26	4	30	0.87	3	33	36	0.08
A10	19118316	T	C	C	9	18	3	21	0.86	5	29	34	0.15
A10	19136168	A	G	G	11	21	3	24	0.88	1	30	31	0.03
A10	19136172	G	A	A	10	21	3	24	0.88	1	28	29	0.03
A10	19136211	A	G	G	10	22	1	23	0.96	1	27	28	0.04
A10	19136237	C	T	T	10	23	4	27	0.85	1	26	27	0.04
A10	19264477	C	G	G	7	20	3	23	0.87	4	28	32	0.12
A10	19293426	T	C	C	11	33	6	39	0.85	6	40	46	0.13
A10	19293449	C	T	T	11	31	4	35	0.89	6	39	45	0.13
A10	19293459	T	A	A	9	30	5	35	0.86	7	41	48	0.15
A10	19294411	G	C	C	8	27	3	30	0.9	6	40	46	0.13
A10	19294420	T	A	A	8	27	3	30	0.9	5	37	42	0.12
A10	19294434	A	G	G	8	22	3	25	0.88	5	33	38	0.13
A10	19294448	G	C	C	8	23	4	27	0.85	5	29	34	0.15
A10	19307613	C	T	T	8	20	3	23	0.87	4	23	27	0.15
A10	19757252	A	G	G	13	18	3	21	0.86	4	34	38	0.11
A10	19757253	A	T	T	13	19	3	22	0.86	4	34	38	0.11
A10	19757258	A	T	T	13	18	2	20	0.9	5	32	37	0.14
A10	19790575	T	C	C	11	19	2	21	0.9	5	32	37	0.14
A10	19790620	T	C	C	10	23	3	26	0.88	4	24	28	0.14
A10	19829498	A	G	G	8	17	3	20	0.85	4	30	34	0.12
B02	67758304	A	T	T	7	22	4	26	0.85	2	15	17	0.12
B02	67772505	A	T	T	8	24	4	28	0.86	5	32	37	0.14
B02	68317571	A	T	T	7	31	3	34	0.91	4	29	33	0.12
B07	45359070	T	G	G	8	19	3	22	0.86	1	12	13	0.08
B07	45359083	A	G	G	8	19	3	22	0.86	2	11	13	0.15

## Sheet: 31 of 120 SNPs in exon
supplementary dataset 1: The significantly identified SNPs
#LINE_ID	TYPE of MUTATION	ANNOTATION	CHROM	POS1	POS2	REF	ALT	AF1	QUAL	DP	CHROM	POS	ID	REF	ALT	QUAL	FILTER	INFO	FORMAT	LS	LS_pool	SS	SS_pool
line2115978	synonymous SNV	mRNA.BjuA10g00670S:mRNA.BjuA10g00670S:exon5:c.T1195C:p.L399L,	A10	375673	375673	A	G	0.5	1617.05	39	A10	375673	.	A	G	1617.05	.	AC=4;AF=0.500;AN=8;BaseQRankSum=0.934;ClippingRankSum=0.00;DP=80;ExcessHet=2.4304;FS=0.000;MLEAC=4;MLEAF=0.500;MQ=55.21;MQRankSum=-2.304e+00;QD=22.15;ReadPosRankSum=1.23;SOR=0.687	GT:AD:DP:GQ:PL	1/1:0,8:8:24:334,24,0	0/1:23,3:26:48:48,0,773	0/0:7,0:7:21:0,21,232	0/1:5,34:39:91:1273,0,91
line2118957	synonymous SNV	mRNA.BjuA10g01840S:mRNA.BjuA10g01840S:exon1:c.G750A:p.V250V,	A10	1089788	1089788	C	T	0.5	2533.95	56	A10	1089788	.	C	T	2533.95	.	AC=4;AF=0.500;AN=8;BaseQRankSum=1.49;ClippingRankSum=0.00;DP=103;ExcessHet=2.4304;FS=0.000;MLEAC=4;MLEAF=0.500;MQ=60.00;MQRankSum=0.00;QD=27.25;ReadPosRankSum=-2.810e-01;SOR=0.643	GT:AD:DP:GQ:PGT:PID:PL	1/1:0,10:10:30:1|1:1089788_C_T:450,30,0	0/1:23,4:27:99:0|1:1089788_C_T:134,0,1297	0/0:10,0:10:30:.:.:0,30,406	0/1:8,48:56:99:0|1:1089788_C_T:1988,0,330
line2118958	synonymous SNV	mRNA.BjuA10g01840S:mRNA.BjuA10g01840S:exon1:c.A741G:p.K247K,	A10	1089797	1089797	T	C	0.5	2536.96	55	A10	1089797	.	T	C	2536.96	.	AC=4;AF=0.500;AN=8;BaseQRankSum=0.813;ClippingRankSum=0.00;DP=102;ExcessHet=2.4304;FS=0.000;MLEAC=4;MLEAF=0.500;MQ=60.00;MQRankSum=0.00;QD=27.58;ReadPosRankSum=0.042;SOR=0.693	GT:AD:DP:GQ:PGT:PID:PL	1/1:0,10:10:30:1|1:1089788_C_T:450,30,0	0/1:23,4:27:99:0|1:1089788_C_T:134,0,1298	0/0:10,0:10:27:.:.:0,27,405	0/1:7,48:55:99:0|1:1089788_C_T:1991,0,304
line2154867	nonsynonymous SNV	mRNA.BjuA10g14470S:mRNA.BjuA10g14470S:exon1:c.G58C:p.V20L,	A10	14360757	14360757	G	C	0.5	1873.05	43	A10	14360757	.	G	C	1873.05	.	AC=4;AF=0.500;AN=8;BaseQRankSum=0.677;ClippingRankSum=0.00;DP=85;ExcessHet=2.4304;FS=9.902;MLEAC=4;MLEAF=0.500;MQ=60.00;MQRankSum=0.00;QD=24.33;ReadPosRankSum=1.83;SOR=1.345	GT:AD:DP:GQ:PGT:PID:PL	1/1:0,7:7:21:1|1:14360736_C_T:311,21,0	0/1:23,4:27:92:0|1:14360736_C_T:92,0,1706	0/0:8,0:8:24:.:.:0,24,334	0/1:6,37:43:99:0|1:14360736_C_T:1508,0,372
line2156764	synonymous SNV	mRNA.BjuA10g14770S:mRNA.BjuA10g14770S:exon1:c.G957T:p.S319S,	A10	14543723	14543723	C	A	0.5	1906.03	38	A10	14543723	.	C	A	1906.03	.	AC=4;AF=0.500;AN=8;BaseQRankSum=0.806;ClippingRankSum=0.00;DP=87;ExcessHet=2.4304;FS=8.321;MLEAC=4;MLEAF=0.500;MQ=58.53;MQRankSum=0.00;QD=23.83;ReadPosRankSum=0.389;SOR=1.670	GT:AD:DP:GQ:PGT:PID:PL	1/1:0,9:9:27:1|1:14543712_G_A:405,27,0	0/1:28,5:33:99:0|1:14543712_G_A:126,0,1161	0/0:7,0:7:21:.:.:0,21,266	0/1:5,33:38:99:0|1:14543712_G_A:1413,0,108
line2160033	synonymous SNV	mRNA.BjuA10g15670S:mRNA.BjuA10g15670S:exon12:c.A2397G:p.E799E,	A10	15193617	15193617	A	G	0.5	1939.09	50	A10	15193617	.	A	G	1939.09	.	AC=4;AF=0.500;AN=8;BaseQRankSum=0.917;ClippingRankSum=0.00;DP=95;ExcessHet=2.4304;FS=3.031;MLEAC=4;MLEAF=0.500;MQ=60.00;MQRankSum=0.00;QD=22.81;ReadPosRankSum=0.268;SOR=0.609	GT:AD:DP:GQ:PL	1/1:0,7:7:21:276,21,0	0/1:24,4:28:83:83,0,861	0/0:7,0:7:21:0,21,268	0/1:6,44:50:88:1618,0,88
line2161547	synonymous SNV	mRNA.BjuA10g16120S:mRNA.BjuA10g16120S:exon2:c.C1269A:p.P423P,	A10	15492009	15492009	C	A	0.5	1716.01	39	A10	15492009	.	C	A	1716.01	.	AC=4;AF=0.500;AN=8;BaseQRankSum=0.482;ClippingRankSum=0.00;DP=96;ExcessHet=2.4304;FS=4.149;MLEAC=4;MLEAF=0.500;MQ=60.00;MQRankSum=0.00;QD=19.95;ReadPosRankSum=0.492;SOR=0.381	GT:AD:DP:GQ:PL	1/1:0,11:11:33:459,33,0	0/1:31,5:36:99:100,0,1170	0/0:7,0:7:21:0,21,249	0/1:5,34:39:93:1195,0,93
line2162017	synonymous SNV	mRNA.BjuA10g16150S:mRNA.BjuA10g16150S:exon6:c.G723A:p.Q241Q,	A10	15513904	15513904	G	A	0.5	1741.99	46	A10	15513904	.	G	A	1741.99	.	AC=4;AF=0.500;AN=8;BaseQRankSum=0.482;ClippingRankSum=0.00;DP=89;ExcessHet=2.4304;FS=4.547;MLEAC=4;MLEAF=0.500;MQ=60.00;MQRankSum=0.00;QD=21.77;ReadPosRankSum=-1.190e-01;SOR=1.244	GT:AD:DP:GQ:PL	1/1:0,8:8:24:334,24,0	0/1:23,3:26:46:46,0,870	0/0:9,0:9:27:0,27,326	0/1:5,41:46:59:1400,0,59
line2163231	synonymous SNV	mRNA.BjuA10g16310S:mRNA.BjuA10g16310S:exon1:c.A6G:p.G2G,	A10	15626795	15626795	T	C	0.375	1628.97	36	A10	15626795	.	T	C	1628.97	.	AC=3;AF=0.375;AN=8;BaseQRankSum=0.556;ClippingRankSum=0.00;DP=80;ExcessHet=1.0474;FS=3.363;MLEAC=3;MLEAF=0.375;MQ=74.59;MQRankSum=0.00;QD=29.97;ReadPosRankSum=1.00;SOR=0.934	GT:AD:DP:GQ:PGT:PID:PL	1/1:0,8:8:24:1|1:15626795_T_C:349,24,0	0/0:23,1:24:27:0|1:15626795_T_C:0,27,990	0/0:12,0:12:33:.:.:0,33,495	0/1:5,31:36:99:0|1:15626795_T_C:1320,0,321
line2164387	nonsynonymous SNV	mRNA.BjuA10g16450S:mRNA.BjuA10g16450S:exon3:c.G161A:p.G54E,	A10	15706305	15706305	G	A	0.5	1438.06	36	A10	15706305	.	G	A	1438.06	.	AC=4;AF=0.500;AN=8;BaseQRankSum=0.880;ClippingRankSum=0.00;DP=78;ExcessHet=2.4304;FS=0.947;MLEAC=4;MLEAF=0.500;MQ=55.22;MQRankSum=-2.638e+00;QD=21.15;ReadPosRankSum=-1.260e-01;SOR=0.892	GT:AD:DP:GQ:PL	1/1:0,7:7:21:288,21,0	0/1:22,3:25:34:34,0,808	0/0:9,0:9:24:0,24,360	0/1:4,32:36:27:1154,0,27
line2165232	synonymous SNV	mRNA.BjuA10g16550S:mRNA.BjuA10g16550S:exon4:c.G480A:p.R160R,	A10	15756159	15756159	C	T	0.5	1547.01	31	A10	15756159	.	C	T	1547.01	.	AC=4;AF=0.500;AN=8;BaseQRankSum=0.896;ClippingRankSum=0.00;DP=84;ExcessHet=2.4304;FS=7.721;MLEAC=4;MLEAF=0.500;MQ=56.49;MQRankSum=-1.287e+00;QD=20.09;ReadPosRankSum=0.332;SOR=0.677	GT:AD:DP:GQ:PL	1/1:0,11:11:33:447,33,0	0/1:30,5:35:99:104,0,1070	0/0:7,0:7:21:0,21,232	0/1:4,27:31:74:1034,0,74
line2169860	synonymous SNV	mRNA.BjuA10g18200S:mRNA.BjuA10g18200S:exon8:c.A771C:p.I257I,	A10	16612010	16612010	A	C	0.375	1657.91	40	A10	16612010	.	A	C	1657.91	.	AC=3;AF=0.375;AN=8;BaseQRankSum=-5.520e-01;ClippingRankSum=0.00;DP=83;ExcessHet=1.0474;FS=15.400;MLEAC=3;MLEAF=0.375;MQ=58.61;MQRankSum=-8.370e-01;QD=32.51;ReadPosRankSum=0.481;SOR=1.352	GT:AD:DP:GQ:PL	1/1:0,11:11:33:459,33,0	0/0:19,0:19:27:0,27,676	0/0:13,0:13:39:0,39,531	0/1:6,34:40:99:1239,0,131
line2170153	synonymous SNV	mRNA.BjuA10g18250S:mRNA.BjuA10g18250S:exon20:c.C1776A:p.I592I,	A10	16642761	16642761	G	T	0.5	1814.95	43	A10	16642761	.	G	T	1814.95	.	AC=4;AF=0.500;AN=8;BaseQRankSum=0.00;ClippingRankSum=0.00;DP=92;ExcessHet=2.4304;FS=6.426;MLEAC=4;MLEAF=0.500;MQ=58.83;MQRankSum=0.00;QD=23.57;ReadPosRankSum=1.59;SOR=1.358	GT:AD:DP:GQ:PL	1/1:0,9:9:27:342,27,0	0/1:22,3:25:53:53,0,843	0/0:13,0:13:39:0,39,509	0/1:5,38:43:99:1458,0,124
line2170312	synonymous SNV	mRNA.BjuA10g18270S:mRNA.BjuA10g18270S:exon3:c.T351C:p.D117D,	A10	16656272	16656272	A	G	0.5	1942.98	48	A10	16656272	.	A	G	1942.98	.	AC=4;AF=0.500;AN=8;BaseQRankSum=0.628;ClippingRankSum=0.00;DP=100;ExcessHet=2.4304;FS=4.075;MLEAC=4;MLEAF=0.500;MQ=59.38;MQRankSum=-8.520e-01;QD=21.12;ReadPosRankSum=1.89;SOR=1.153	GT:AD:DP:GQ:PL	1/1:0,11:11:33:391,33,0	0/1:30,3:33:26:26,0,1088	0/0:8,0:8:24:0,24,308	0/1:6,42:48:99:1564,0,106
line2171090	nonsynonymous SNV	mRNA.BjuA10g18390S:mRNA.BjuA10g18390S:exon1:c.C41T:p.S14F,	A10	16745753	16745753	G	A	0.5	1651.97	39	A10	16745753	.	G	A	1651.97	.	AC=4;AF=0.500;AN=8;BaseQRankSum=0.500;ClippingRankSum=0.00;DP=87;ExcessHet=2.4304;FS=11.521;MLEAC=4;MLEAF=0.500;MQ=60.00;MQRankSum=0.00;QD=24.29;ReadPosRankSum=0.295;SOR=1.269	GT:AD:DP:GQ:PL	1/1:0,9:9:27:376,27,0	0/1:18,2:20:23:23,0,680	0/0:11,0:11:30:0,30,450	0/1:5,34:39:91:1291,0,91
line2172445	synonymous SNV	mRNA.BjuA10g18550S:mRNA.BjuA10g18550S:exon4:c.C1029T:p.S343S,	A10	16835045	16835045	G	A	0.5	2484.95	53	A10	16835045	.	G	A	2484.95	.	AC=4;AF=0.500;AN=8;BaseQRankSum=0.00;ClippingRankSum=0.00;DP=109;ExcessHet=2.4304;FS=3.871;MLEAC=4;MLEAF=0.500;MQ=60.00;MQRankSum=0.00;QD=25.10;ReadPosRankSum=0.735;SOR=0.407	GT:AD:DP:GQ:PGT:PID:PL	1/1:0,13:13:39:1|1:16835045_G_A:585,39,0	0/1:29,4:33:81:0|1:16835045_G_A:81,0,1484	0/0:9,0:9:27:.:.:0,27,352	0/1:8,45:53:99:0|1:16835045_G_A:1857,0,365
line2172446	synonymous SNV	mRNA.BjuA10g18550S:mRNA.BjuA10g18550S:exon4:c.G1026A:p.E342E,	A10	16835048	16835048	C	T	0.5	2532.95	52	A10	16835048	.	C	T	2532.95	.	AC=4;AF=0.500;AN=8;BaseQRankSum=0.577;ClippingRankSum=0.00;DP=107;ExcessHet=2.4304;FS=5.426;MLEAC=4;MLEAF=0.500;MQ=60.00;MQRankSum=0.00;QD=26.11;ReadPosRankSum=1.29;SOR=0.320	GT:AD:DP:GQ:PGT:PID:PL	1/1:0,14:14:42:1|1:16835045_G_A:630,42,0	0/1:27,4:31:84:0|1:16835045_G_A:84,0,1452	0/0:9,0:9:27:.:.:0,27,352	0/1:8,44:52:99:0|1:16835045_G_A:1857,0,365
line2175084	nonsynonymous SNV	mRNA.BjuA10g18960S:mRNA.BjuA10g18960S:exon1:c.T256C:p.C86R,	A10	17075651	17075651	A	G	0.5	1426.98	33	A10	17075651	.	A	G	1426.98	.	AC=4;AF=0.500;AN=8;BaseQRankSum=0.00;ClippingRankSum=0.00;DP=106;ExcessHet=2.4304;FS=10.914;MLEAC=4;MLEAF=0.500;MQ=59.65;MQRankSum=0.00;QD=17.40;ReadPosRankSum=0.851;SOR=0.559	GT:AD:DP:GQ:PL	1/1:0,8:8:24:302,24,0	0/1:35,6:41:99:127,0,1322	0/0:11,0:11:30:0,30,450	0/1:5,28:33:99:1036,0,110
line2175649	synonymous SNV	mRNA.BjuA10g19500S:mRNA.BjuA10g19500S:exon3:c.G1830C:p.S610S,	A10	17324762	17324762	C	G	0.5	1931.02	53	A10	17324762	.	C	G	1931.02	.	AC=4;AF=0.500;AN=8;BaseQRankSum=-1.039e+00;ClippingRankSum=0.00;DP=106;ExcessHet=2.4304;FS=2.737;MLEAC=4;MLEAF=0.500;MQ=59.96;MQRankSum=0.00;QD=20.11;ReadPosRankSum=1.69;SOR=0.430	GT:AD:DP:GQ:PL	1/1:0,7:7:21:292,21,0	0/1:31,5:36:57:57,0,1095	0/0:10,0:10:30:0,30,406	0/1:8,45:53:99:1620,0,175
line2176366	synonymous SNV	mRNA.BjuA10g19720S:mRNA.BjuA10g19720S:exon1:c.T531G:p.T177T,	A10	17443146	17443146	A	C	0.375	2037.95	54	A10	17443146	.	A	C	2037.95	.	AC=3;AF=0.375;AN=8;BaseQRankSum=0.364;ClippingRankSum=0.00;DP=107;ExcessHet=1.0474;FS=0.756;MLEAC=3;MLEAF=0.375;MQ=75.00;MQRankSum=0.00;QD=31.84;ReadPosRankSum=0.484;SOR=0.584	GT:AD:DP:GQ:PL	1/1:0,10:10:30:384,30,0	0/0:34,2:36:49:0,49,1313	0/0:7,0:7:21:0,21,240	0/1:8,46:54:99:1694,0,214
line2177832	synonymous SNV	mRNA.BjuA10g20020S:mRNA.BjuA10g20020S:exon4:c.G987A:p.P329P,	A10	17580883	17580883	C	T	0.5	2271.01	49	A10	17580883	.	C	T	2271.01	.	AC=4;AF=0.500;AN=8;BaseQRankSum=0.00;ClippingRankSum=0.00;DP=102;ExcessHet=2.4304;FS=1.664;MLEAC=4;MLEAF=0.500;MQ=59.91;MQRankSum=0.00;QD=23.91;ReadPosRankSum=0.157;SOR=0.877	GT:AD:DP:GQ:PGT:PID:PL	1/1:0,11:11:33:1|1:17580883_C_T:495,33,0	0/1:31,4:35:75:0|1:17580883_C_T:75,0,1996	0/0:7,0:7:21:.:.:0,21,292	0/1:7,42:49:99:0|1:17580883_C_T:1739,0,609
line2177833	synonymous SNV	mRNA.BjuA10g20020S:mRNA.BjuA10g20020S:exon4:c.G981T:p.V327V,	A10	17580889	17580889	C	A	0.5	2357.97	50	A10	17580889	.	C	A	2357.97	.	AC=4;AF=0.500;AN=8;BaseQRankSum=-5.350e-01;ClippingRankSum=0.00;DP=104;ExcessHet=2.4304;FS=0.000;MLEAC=4;MLEAF=0.500;MQ=59.91;MQRankSum=0.00;QD=24.56;ReadPosRankSum=-1.330e+00;SOR=0.675	GT:AD:DP:GQ:PGT:PID:PL	1/1:0,11:11:33:1|1:17580883_C_T:495,33,0	0/1:30,5:35:99:0|1:17580883_C_T:117,0,1993	0/0:8,0:8:24:.:.:0,24,308	0/1:7,43:50:99:0|1:17580883_C_T:1784,0,606
line2177834	synonymous SNV	mRNA.BjuA10g20020S:mRNA.BjuA10g20020S:exon4:c.A975T:p.S325S,	A10	17580895	17580895	T	A	0.5	2216.98	47	A10	17580895	.	T	A	2216.98	.	AC=4;AF=0.500;AN=8;BaseQRankSum=-7.050e-01;ClippingRankSum=0.00;DP=100;ExcessHet=2.4304;FS=0.804;MLEAC=4;MLEAF=0.500;MQ=60.00;MQRankSum=0.00;QD=24.36;ReadPosRankSum=-1.656e+00;SOR=0.633	GT:AD:DP:GQ:PGT:PID:PL	1/1:0,10:10:30:1|1:17580883_C_T:450,30,0	0/1:29,5:34:99:0|1:17580883_C_T:120,0,1951	0/0:8,0:8:24:.:.:0,24,322	0/1:7,40:47:99:0|1:17580883_C_T:1685,0,612
line2178462	synonymous SNV	mRNA.BjuA10g20540S:mRNA.BjuA10g20540S:exon1:c.C1014T:p.F338F,	A10	17858107	17858107	C	T	0.5	2286.96	47	A10	17858107	.	C	T	2286.96	.	AC=4;AF=0.500;AN=8;BaseQRankSum=-9.510e-01;ClippingRankSum=0.00;DP=98;ExcessHet=2.4304;FS=3.012;MLEAC=4;MLEAF=0.500;MQ=56.84;MQRankSum=-1.402e+00;QD=27.23;ReadPosRankSum=0.040;SOR=0.923	GT:AD:DP:GQ:PGT:PID:PL	1/1:0,9:9:27:1|1:17858107_C_T:405,27,0	0/1:24,4:28:93:0|1:17858107_C_T:93,0,1031	0/0:11,0:11:30:.:.:0,30,450	0/1:5,42:47:75:0|1:17858107_C_T:1827,0,75
line2178463	nonsynonymous SNV	mRNA.BjuA10g20540S:mRNA.BjuA10g20540S:exon1:c.G1025A:p.R342K,	A10	17858118	17858118	G	A	0.5	2207.96	49	A10	17858118	.	G	A	2207.96	.	AC=4;AF=0.500;AN=8;BaseQRankSum=0.00;ClippingRankSum=0.00;DP=101;ExcessHet=2.4304;FS=0.000;MLEAC=4;MLEAF=0.500;MQ=56.12;MQRankSum=-1.990e+00;QD=25.09;ReadPosRankSum=1.19;SOR=0.697	GT:AD:DP:GQ:PGT:PID:PL	1/1:0,9:9:27:1|1:17858107_C_T:405,27,0	0/1:26,4:30:90:0|1:17858107_C_T:90,0,1070	0/0:10,0:10:30:.:.:0,30,406	0/1:7,42:49:99:0|1:17858107_C_T:1751,0,153
line2179477	synonymous SNV	mRNA.BjuA10g20880S:mRNA.BjuA10g20880S:exon2:c.C168T:p.D56D,	A10	18075224	18075224	C	T	0.5	1583.01	36	A10	18075224	.	C	T	1583.01	.	AC=4;AF=0.500;AN=8;BaseQRankSum=0.739;ClippingRankSum=0.00;DP=91;ExcessHet=2.4304;FS=5.698;MLEAC=4;MLEAF=0.500;MQ=60.00;MQRankSum=0.00;QD=19.30;ReadPosRankSum=0.162;SOR=0.392	GT:AD:DP:GQ:PL	1/1:0,8:8:24:310,24,0	0/1:33,5:38:95:95,0,1208	0/0:9,0:9:24:0,24,360	0/1:4,32:36:59:1216,0,59
line2184059	synonymous SNV	mRNA.BjuA10g23440S:mRNA.BjuA10g23440S:exon6:c.A2424G:p.P808P,	A10	19293426	19293426	T	C	0.5	1972.95	46	A10	19293426	.	T	C	1972.95	.	AC=4;AF=0.500;AN=8;BaseQRankSum=3.01;ClippingRankSum=0.00;DP=106;ExcessHet=2.4304;FS=0.000;MLEAC=4;MLEAF=0.500;MQ=60.00;MQRankSum=0.00;QD=20.55;ReadPosRankSum=0.882;SOR=0.682	GT:AD:DP:GQ:PL	1/1:0,11:11:33:427,33,0	0/1:33,6:39:98:98,0,1062	0/0:9,0:9:27:0,27,364	0/1:6,40:46:46:1486,0,46
line2184068	nonsynonymous SNV	mRNA.BjuA10g23440S:mRNA.BjuA10g23440S:exon4:c.C1571G:p.T524S,	A10	19294411	19294411	G	C	0.5	2004.01	46	A10	19294411	.	G	C	2004.01	.	AC=4;AF=0.500;AN=8;BaseQRankSum=0.453;ClippingRankSum=0.00;DP=96;ExcessHet=2.4304;FS=2.957;MLEAC=4;MLEAF=0.500;MQ=59.19;MQRankSum=-9.750e-01;QD=23.86;ReadPosRankSum=0.390;SOR=0.953	GT:AD:DP:GQ:PGT:PID:PL	1/1:0,8:8:24:1|1:19294411_G_C:360,24,0	0/1:27,3:30:45:0|1:19294411_G_C:45,0,1125	0/0:8,0:8:24:.:.:0,24,322	0/1:6,40:46:99:0|1:19294411_G_C:1637,0,200
line2184069	nonsynonymous SNV	mRNA.BjuA10g23440S:mRNA.BjuA10g23440S:exon4:c.A1562T:p.Q521L,	A10	19294420	19294420	T	A	0.5	1988.99	42	A10	19294420	.	T	A	1988.99	.	AC=4;AF=0.500;AN=8;BaseQRankSum=0.560;ClippingRankSum=0.00;DP=93;ExcessHet=2.4304;FS=1.880;MLEAC=4;MLEAF=0.500;MQ=58.99;MQRankSum=-1.017e+00;QD=24.86;ReadPosRankSum=1.08;SOR=0.774	GT:AD:DP:GQ:PGT:PID:PL	1/1:0,8:8:27:1|1:19294411_G_C:405,27,0	0/1:27,3:30:45:0|1:19294411_G_C:45,0,1125	0/0:9,0:9:24:.:.:0,24,360	0/1:5,37:42:99:0|1:19294411_G_C:1577,0,179
line2184070	synonymous SNV	mRNA.BjuA10g23440S:mRNA.BjuA10g23440S:exon4:c.T1548C:p.A516A,	A10	19294434	19294434	A	G	0.5	1797.96	38	A10	19294434	.	A	G	1797.96	.	AC=4;AF=0.500;AN=8;BaseQRankSum=0.622;ClippingRankSum=0.00;DP=85;ExcessHet=2.4304;FS=0.919;MLEAC=4;MLEAF=0.500;MQ=58.43;MQRankSum=-1.181e+00;QD=25.32;ReadPosRankSum=0.921;SOR=0.723	GT:AD:DP:GQ:PGT:PID:PL	1/1:0,8:8:27:1|1:19294411_G_C:405,27,0	0/1:22,3:25:60:0|1:19294411_G_C:60,0,995	0/0:10,0:10:30:.:.:0,30,394	0/1:5,33:38:99:0|1:19294411_G_C:1371,0,194
line2184072	nonsynonymous SNV	mRNA.BjuA10g23440S:mRNA.BjuA10g23440S:exon4:c.C1534G:p.Q512E,	A10	19294448	19294448	G	C	0.5	1742.97	34	A10	19294448	.	G	C	1742.97	.	AC=4;AF=0.500;AN=8;BaseQRankSum=0.00;ClippingRankSum=0.00;DP=84;ExcessHet=2.4304;FS=0.000;MLEAC=4;MLEAF=0.500;MQ=57.59;MQRankSum=-1.480e+00;QD=25.26;ReadPosRankSum=1.36;SOR=0.610	GT:AD:DP:GQ:PGT:PID:PL	1/1:0,8:8:24:1|1:19294411_G_C:360,24,0	0/1:23,4:27:99:0|1:19294411_G_C:99,0,1028	0/0:11,0:11:33:.:.:0,33,433	0/1:5,29:34:99:0|1:19294411_G_C:1322,0,194
