# Supplementary material for: Integrated analysis of BSA-seq and RNA-seq identified the candidate genes for seed weight in Brassica juncea
Source: Front Plant Sci. 2024 Dec 3;15:1458294. doi: 10.3389/fpls.2024.1458294 (PMC11654836; doi:10.3389/fpls.2024.1458294)
Supplement: Supplementary file 1 [file DataSheet1.zip › supplementary materials/supplementary dataset 2.xlsx]

## Sheet: 32 candidate genes in SNPs
supplementary dataset 2: The candidate genes within significant SNPs and InDels
TransID	Variant	Chrom	Pos	Ref	Alt
mRNA.BjuA10g00560S	upstream	A10	317970	G	T
mRNA.BjuA10g00670S	upstream	A10	378095	A	G
mRNA.BjuA10g00680S	upstream	A10	378095	A	G
mRNA.BjuA10g02590S	upstream	A10	1546328	T	C
mRNA.BjuA10g02580S	downstream	A10	1546328	T	C
mRNA.BjuA10g14470S	nonsynonymous	A10	14360757	G	C
mRNA.BjuA10g15350S	upstream	A10	14959347	T	C
mRNA.BjuA10g15340S	downstream	A10	14959347	T	C
mRNA.BjuA10g15660S	upstream	A10	15187411	G	A
mRNA.BjuA10g16450S	nonsynonymous	A10	15706305	G	A
mRNA.BjuA10g18390S	nonsynonymous	A10	16745753	G	A
mRNA.BjuA10g18550S	splicing	A10	16835054	C	A
mRNA.BjuA10g18580S	upstream	A10	16851683	A	C
mRNA.BjuA10g18580S	upstream	A10	16851690	G	A
mRNA.BjuA10g18740S	upstream	A10	16937324	C	A
mRNA.BjuA10g18950S	upstream	A10	17073204	A	T
mRNA.BjuA10g18960S	nonsynonymous	A10	17075651	A	G
mRNA.BjuA10g20010S	upstream	A10	17578632	C	T
mRNA.BjuA10g20540S	nonsynonymous	A10	17858118	G	A
mRNA.BjuA10g20870S	upstream	A10	18066437	A	C
mRNA.BjuA10g21170S	upstream	A10	18180955	G	A
mRNA.BjuA10g21180S	upstream	A10	18183477	G	A
mRNA.BjuA10g21500S	upstream	A10	18313223	C	T
mRNA.BjuA10g21510S	downstream	A10	18313223	C	T
mRNA.BjuA10g22020S	upstream	A10	18578914	C	G
mRNA.BjuA10g23390S	upstream	A10	19264477	C	G
mRNA.BjuA10g23380S	downstream	A10	19264477	C	G
mRNA.BjuA10g23440S	nonsynonymous	A10	19294411	G	C
mRNA.BjuA10g23440S	nonsynonymous	A10	19294420	T	A
mRNA.BjuA10g23440S	nonsynonymous	A10	19294448	G	C
mRNA.BjuA10g23490S	upstream	A10	19307613	C	T
mRNA.BjuA10g24550S	upstream	A10	19829498	A	G
mRNA.BjuA10g24560S	downstream	A10	19829498	A	G
mRNA.BjuA02g33960S	upstream	A02	29290311	A	G
mRNA.BjuA02g33970S	upstream	A02	29290311	A	G

## Sheet: 51 candidate genes in InDels
supplementary dataset 2: The candidate genes within significant SNPs and InDels
TransID	Variant	Chrom	Pos	Ref	Alt
mRNA.BjuA01g37350S	upstream	A01	30848900	TATATA	-
mRNA.BjuA01g39310S	upstream	A01	32347321	-	A
mRNA.BjuA01g39300S	downstream	A01	32347321	-	A
mRNA.BjuA01g43100S,mRNA.BjuA01g43110S	upstream	A01	34374589	AATTAATAA	-
mRNA.BjuA01g43100S,mRNA.BjuA01g43110S	upstream	A01	34374605	-	A
mRNA.BjuA03g16450S	upstream	A03	15789493	-	TAA
mRNA.BjuA03g16450S	upstream	A03	15789498	-	TATA
mRNA.BjuA05g24310S	upstream	A05	23019187	AAAA	-
mRNA.BjuA05g24310S	upstream	A05	23019190	-	TT
mRNA.BjuA07g03770S	upstream	A07	3594853	TA	-
mRNA.BjuA07g35740S,mRNA.BjuA07g35750S	upstream	A07	28562904	-	T
mRNA.BjuA07g35740S,mRNA.BjuA07g35750S	upstream	A07	28562919	-	GAGTCTGATCTGACCGAAATTATCTAACTGAAGACCACTTT
mRNA.BjuA09g21220S	upstream	A09	12025811	C	-
mRNA.BjuA09g54860S	upstream	A09	58935386	AA	-
mRNA.BjuA10g00190S	upstream	A10	100712	AA	-
mRNA.BjuA10g00190S	upstream	A10	100727	-	T
mRNA.BjuA10g00940S	upstream	A10	581152	T	-
mRNA.BjuA10g00940S	upstream	A10	581239	ATTCA	-
mRNA.BjuA10g01830S	upstream	A10	1088030	AGA	-
mRNA.BjuA10g01840S	downstream	A10	1088030	AGA	-
mRNA.BjuA10g01830S	upstream	A10	1088038	A	-
mRNA.BjuA10g01840S	downstream	A10	1088038	A	-
mRNA.BjuA10g02570S	upstream	A10	1539778	-	A
mRNA.BjuA10g02590S	upstream	A10	1546313	CT	-
mRNA.BjuA10g02580S	downstream	A10	1546313	CT	-
mRNA.BjuA10g08890S	frameshift insertion	A10	7749369	-	CC
mRNA.BjuA10g14570S	frameshift insertion	A10	14426783	-	A
mRNA.BjuA10g15380S	upstream	A10	14970795	G	-
mRNA.BjuA10g15500S,mRNA.BjuA10g15510S	upstream	A10	15091723	TTATAATAAGCTTCAATTCAAAAAAAAAAAAA	-
mRNA.BjuA10g16370S	upstream	A10	15675242	A	-
mRNA.BjuA10g16380S	downstream	A10	15675242	A	-
mRNA.BjuA10g16410S,mRNA.BjuA10g16420S	upstream	A10	15695620	A	-
mRNA.BjuA10g16620S	upstream	A10	15779001	-	AA
mRNA.BjuA10g18350S	upstream	A10	16720236	A	-
mRNA.BjuA10g19500S	upstream	A10	17327712	T	-
mRNA.BjuA10g19510S	downstream	A10	17327712	T	-
mRNA.BjuA10g19510S	splicing	A10	17334652	-	AAA
mRNA.BjuA10g19840S	upstream	A10	17501647	C	-
mRNA.BjuA10g19830S	downstream	A10	17501647	C	-
mRNA.BjuA10g19840S	upstream	A10	17501653	TA	-
mRNA.BjuA10g19830S	downstream	A10	17501653	TA	-
mRNA.BjuA10g20520S	upstream	A10	17847946	A	-
mRNA.BjuA10g20780S	upstream	A10	18020086	-	TT
mRNA.BjuA10g20870S	upstream	A10	18066468	-	A
mRNA.BjuA10g20880S	upstream	A10	18072652	-	TAAAAATG
mRNA.BjuA10g20920S,mRNA.BjuA10g20930S	upstream	A10	18085215	TTCAAAC	-
mRNA.BjuA10g21450S	upstream	A10	18282512	TTTTTTTTTATCGAGCAGC	-
mRNA.BjuA10g21480S	upstream	A10	18301758	-	AGAGAGAGAG
mRNA.BjuA10g23510S	upstream	A10	19313730	T	-
mRNA.BjuB01g01860S	upstream	B01	1081962	TATATA	-
mRNA.BjuB02g61110S	upstream	B02	67816389	AA	-
mRNA.BjuB02g61110S	upstream	B02	67816390	-	TTTT
mRNA.BjuB02g63170S,mRNA.BjuB02g63180S	upstream	B02	68793027	TG	-
mRNA.BjuB02g63170S,mRNA.BjuB02g63180S	upstream	B02	68793028	-	ACAAAA
mRNA.BjuB04g27280S,mRNA.BjuB04g27290S	upstream	B04	40172113	AACCAACTTCGT	-
mRNA.BjuB04g35910S	upstream	B04	45792440	-	A
mRNA.BjuB04g35910S	upstream	B04	45792489	-	AA
mRNA.BjuB04g38220S	upstream	B04	47705270	A	-
