# Supplementary material for: Integrated analysis of BSA-seq and RNA-seq identified the candidate genes for seed weight in Brassica juncea
Source: Front Plant Sci. 2024 Dec 3;15:1458294. doi: 10.3389/fpls.2024.1458294 (PMC11654836; doi:10.3389/fpls.2024.1458294)
Supplement: Supplementary file 1 [file DataSheet1.zip › supplementary materials/supplementary dataset 3.xlsx]

## Sheet: candidate region-302 InDels
supplementary dataset 3: The significantly identified InDels
CHROM	POS	REF	ALT	Genotype_LS	Depth_LS	Ref_depth_LS_pool	Alt_depth_LS_pool	Depth_LS_pool	InDelindex_LS_pool	Ref_depth_SS_pool	Alt_depth_SS_pool	Depth_SS_pool	InDelindex_SS_pool
A01	29340731	A	AC	AC	8	2	13	15	0.13	32	5	37	0.86
A01	30848899	CTATATA	C	C	4	1	8	9	0.11	10	0	10	1
A01	31400184	T	TTC	TTC	10	3	19	22	0.14	27	3	30	0.9
A01	31535930	T	TAA	TAA	3	4	23	27	0.15	30	5	35	0.86
A01	31535931	T	TTA	TTA	3	4	22	26	0.15	30	5	35	0.86
A01	31906269	C	CA	CA	5	3	17	20	0.15	28	3	31	0.9
A01	32347321	T	TA	TA	8	3	20	23	0.13	25	4	29	0.86
A01	34374588	TAATTAATAA	T	T	1	1	8	9	0.11	12	2	14	0.86
A01	34374605	G	GA	GA	1	1	10	11	0.09	12	2	14	0.86
A02	27500017	CTCCGTTTCTAAA	C	C	5	2	14	16	0.12	17	3	20	0.85
A02	31715791	A	AAT	AAT	8	4	22	26	0.15	16	2	18	0.89
A03	13937565	G	GAA	GAA	1	13	0	13	1	1	13	14	0.07
A03	13937579	AAAG	A	A	1	13	0	13	1	1	13	14	0.07
A03	13937586	T	TAA	TAA	1	13	0	13	1	1	11	12	0.08
A03	13937596	A	AG	AG	1	13	0	13	1	1	13	14	0.07
A03	13937598	A	AG	AG	1	13	0	13	1	1	11	12	0.08
A03	13937639	AT	A	A	2	8	0	8	1	1	10	11	0.09
A03	15789493	T	TTAA	TTAA	2	2	14	16	0.12	10	0	10	1
A03	15789498	T	TTATA	TTATA	3	2	13	15	0.13	10	0	10	1
A03	32323654	T	TTA	TTA	2	2	16	18	0.11	8	0	8	1
A03	34743842	TTC	T	T	23	73	0	73	1	5	42	47	0.11
A03	36766603	C	CA	CA	5	13	2	15	0.87	6	37	43	0.14
A03	37952523	ACTT	A	A	4	8	0	8	1	2	16	18	0.11
A04	11460830	AATATATAT	A	A	2	1	9	10	0.1	7	0	7	1
A05	17371237	C	CTTAGAAT	CTTAGAAT	26	2	35	37	0.05	60	0	60	1
A05	19792364	AT	A	A	3	2	14	16	0.12	10	0	10	1
A05	19845862	AAT	A	A	5	0	8	8	0	8	0	8	1
A05	19845870	T	TCC	TCC	5	0	8	8	0	8	0	8	1
A05	23019186	TAAAA	T	T	4	2	14	16	0.12	18	0	18	1
A05	23019190	A	ATT	ATT	4	2	14	16	0.12	18	0	18	1
A05	26419885	A	AAT	AAT	4	2	15	17	0.12	14	0	14	1
A05	26913982	TCCTCCC	T	T	2	1	6	7	0.14	34	0	34	1
A06	8492473	AT	A	A	3	21	3	24	0.88	1	6	7	0.14
A06	25046033	T	TA	TA	2	11	2	13	0.85	0	8	8	0
A07	3594852	TTA	T	T	3	1	11	12	0.08	7	0	7	1
A07	27372078	ATACTG	A	A	4	1	8	9	0.11	17	0	17	1
A07	27372106	A	AATATATATATAT	AATATATATATAT	3	1	9	10	0.1	20	0	20	1
A07	28562904	A	AT	AT	4	4	23	27	0.15	42	0	42	1
A07	28562919	A	AGAGTCTGATCTGACCGAAATTATCTAACTGAAGACCACTTT	AGAGTCTGATCTGACCGAAATTATCTAACTGAAGACCACTTT	5	4	25	29	0.14	40	0	40	1
A08	20337603	GTATATATATA	G	G	3	15	0	15	1	1	8	9	0.11
A09	8505289	AT	A	A	4	2	18	20	0.1	10	1	11	0.91
A09	8505350	GAAGAAAAA	G	G	4	1	16	17	0.06	14	0	14	1
A09	8505361	A	ATTTTTT	ATTTTTT	4	1	16	17	0.06	11	0	11	1
A09	8505366	GA	G	G	4	1	16	17	0.06	11	0	11	1
A09	8505374	T	TAAAAAAAAAAA	TAAAAAAAAAAA	4	1	16	17	0.06	13	0	13	1
A09	12025810	AC	A	A	7	4	22	26	0.15	23	2	25	0.92
A09	14319095	G	GGTGATTCTC	GGTGATTCTC	199	279	0	279	1	38	277	315	0.12
A09	56700425	TGAGAGAGAGAGAGAGAGAGAGAGAGAGAGAGAGAGAGAGAGA	T	T	10	27	0	27	1	1	7	8	0.12
A09	58935385	CAA	C	C	8	3	18	21	0.14	13	2	15	0.87
A10	80683	T	TG	TG	8	25	3	28	0.89	1	17	18	0.06
A10	80731	GA	G	G	9	24	4	28	0.86	2	21	23	0.09
A10	100711	CAA	C	C	8	11	0	11	1	3	17	20	0.15
A10	100727	C	CT	CT	6	11	0	11	1	2	13	15	0.13
A10	289873	C	CAT	CAT	2	14	1	15	0.93	2	11	13	0.15
A10	429883	C	CT	CT	16	20	2	22	0.91	7	41	48	0.15
A10	581151	AT	A	A	7	29	0	29	1	3	18	21	0.14
A10	581238	GATTCA	G	G	10	24	2	26	0.92	4	24	28	0.14
A10	979767	C	CAA	CAA	5	20	3	23	0.87	3	17	20	0.15
A10	979954	G	GCTT	GCTT	6	22	3	25	0.88	3	41	44	0.07
A10	1014112	T	TCTATTA	TCTATTA	2	20	3	23	0.87	2	11	13	0.15
A10	1088029	TAGA	T	T	6	17	3	20	0.85	5	28	33	0.15
A10	1088037	GA	G	G	5	18	3	21	0.86	5	29	34	0.15
A10	1104165	AT	A	A	1	17	1	18	0.94	1	14	15	0.07
A10	1104174	GTT	G	G	2	15	1	16	0.94	2	15	17	0.12
A10	1104183	T	TGAAA	TGAAA	2	16	2	18	0.89	2	15	17	0.12
A10	1539778	T	TA	TA	7	23	0	23	1	2	18	20	0.1
A10	1546312	GCT	G	G	7	23	3	26	0.88	6	33	39	0.15
A10	1599058	A	AAT	AAT	4	18	0	18	1	1	7	8	0.12
A10	7749369	G	GCC	GCC	1	21	0	21	1	2	13	15	0.13
A10	12688967	TCA	T	T	6	23	4	27	0.85	1	16	17	0.06
A10	12688979	A	AT	AT	5	22	3	25	0.88	1	16	17	0.06
A10	12706302	A	AT	AT	1	15	2	17	0.88	2	11	13	0.15
A10	12709654	T	TAACTTC	TAACTTC	6	21	3	24	0.88	2	19	21	0.1
A10	12709733	T	TA	TA	9	19	3	22	0.86	2	12	14	0.14
A10	13032593	GT	G	G	8	22	0	22	1	4	23	27	0.15
A10	13033642	CTA	C	C	8	16	2	18	0.89	3	21	24	0.12
A10	13039718	A	AAC	AAC	3	22	3	25	0.88	4	25	29	0.14
A10	13039719	GTT	G	G	3	22	3	25	0.88	4	26	30	0.13
A10	13043066	T	TG	TG	7	21	3	24	0.88	4	23	27	0.15
A10	13043075	T	TCA	TCA	7	21	3	24	0.88	4	22	26	0.15
A10	14210545	AT	A	A	5	17	3	20	0.85	5	29	34	0.15
A10	14411749	TTTTA	T	T	4	17	3	20	0.85	2	23	25	0.08
A10	14426783	T	TA	TA	4	15	0	15	1	2	18	20	0.1
A10	14445157	AATATAT	A	A	5	27	4	31	0.87	2	18	20	0.1
A10	14445456	ATG	A	A	11	18	3	21	0.86	2	12	14	0.14
A10	14445465	ATAG	A	A	8	19	2	21	0.9	2	11	13	0.15
A10	14512157	CT	C	C	4	23	4	27	0.85	0	19	19	0
A10	14512163	AT	A	A	4	22	4	26	0.85	0	17	17	0
A10	14778442	TC	T	T	4	22	0	22	1	3	24	27	0.11
A10	14778506	TC	T	T	7	24	4	28	0.86	5	32	37	0.14
A10	14953214	T	TA	TA	3	17	1	18	0.94	1	7	8	0.12
A10	14954760	T	TCA	TCA	4	26	4	30	0.87	4	27	31	0.13
A10	14954764	TGGTC	T	T	4	26	4	30	0.87	4	28	32	0.12
A10	14954770	AAAG	A	A	4	25	4	29	0.86	4	28	32	0.12
A10	14954774	TCTCCTTTGTC	T	T	4	26	4	30	0.87	4	28	32	0.12
A10	14954789	A	AAAGAAAT	AAAGAAAT	4	25	4	29	0.86	3	26	29	0.1
A10	14954960	G	GA	GA	6	19	2	21	0.9	2	13	15	0.13
A10	14954973	TTC	T	T	5	19	2	21	0.9	2	13	15	0.13
A10	14970794	TG	T	T	6	18	2	20	0.9	0	17	17	0
A10	15055234	ATT	A	A	0	11	2	13	0.85	1	11	12	0.08
A10	15055510	AAAT	A	A	3	11	0	11	1	1	10	11	0.09
A10	15055514	A	ACG	ACG	3	11	0	11	1	1	10	11	0.09
A10	15055574	TCA	T	T	4	14	0	14	1	1	11	12	0.08
A10	15055580	A	AAG	AAG	4	16	0	16	1	1	11	12	0.08
A10	15055603	A	AT	AT	3	17	0	17	1	1	15	16	0.06
A10	15055671	A	ATTATATCCTAT	ATTATATCCTAT	3	17	0	17	1	0	12	12	0
A10	15055678	CA	C	C	3	17	0	17	1	1	14	15	0.07
A10	15064785	GT	G	G	3	22	2	24	0.92	4	26	30	0.13
A10	15064806	T	TG	TG	3	21	2	23	0.91	3	26	29	0.1
A10	15064822	T	TACTTTGTTATTC	TACTTTGTTATTC	3	21	2	23	0.91	3	24	27	0.11
A10	15078936	GT	G	G	4	23	2	25	0.92	1	6	7	0.14
A10	15091722	TTTATAATAAGCTTCAATTCAAAAAAAAAAAAA	T	T	3	12	2	14	0.86	1	10	11	0.09
A10	15147727	TTATTTTAAAACTATTTTTTTTC	T	T	6	26	4	30	0.87	2	29	31	0.06
A10	15192838	A	ATGTTGATTTGAATCTGTGATTCAGTTTAGGG	ATGTTGATTTGAATCTGTGATTCAGTTTAGGG	7	26	4	30	0.87	4	39	43	0.09
A10	15393187	A	AT	AT	5	17	2	19	0.89	3	22	25	0.12
A10	15498621	C	CTAGGTCTTTGGCCCGCATAT	CTAGGTCTTTGGCCCGCATAT	7	22	3	25	0.88	2	22	24	0.08
A10	15543711	CTTTTTTATTTTT	C	C	4	18	2	20	0.9	5	29	34	0.15
A10	15543750	TCA	T	T	6	21	0	21	1	3	30	33	0.09
A10	15543753	G	GTT	GTT	6	21	0	21	1	3	30	33	0.09
A10	15543839	GA	G	G	6	22	4	26	0.85	4	24	28	0.14
A10	15568745	GT	G	G	6	25	0	25	1	5	34	39	0.13
A10	15594887	ATACTTAT	A	A	3	22	3	25	0.88	2	23	25	0.08
A10	15594920	C	CA	CA	3	17	3	20	0.85	4	26	30	0.13
A10	15613999	TG	T	T	9	19	0	19	1	6	34	40	0.15
A10	15615117	GAA	G	G	9	14	2	16	0.88	6	35	41	0.15
A10	15675241	GA	G	G	11	21	3	24	0.88	3	23	26	0.12
A10	15678991	C	CT	CT	13	26	0	26	1	5	28	33	0.15
A10	15695619	GA	G	G	14	17	3	20	0.85	1	21	22	0.05
A10	15704014	ACT	A	A	10	19	2	21	0.9	3	19	22	0.14
A10	15734240	A	ATCTCTCTC	ATCTCTCTC	4	27	4	31	0.87	4	24	28	0.14
A10	15745524	TGAGACGGTAACAAAG	T	T	9	23	2	25	0.92	7	42	49	0.14
A10	15745572	T	TAAA	TAAA	8	22	0	22	1	6	37	43	0.14
A10	15752314	T	TTTCCAA	TTTCCAA	5	23	2	25	0.92	6	35	41	0.15
A10	15773584	T	TA	TA	5	17	3	20	0.85	4	27	31	0.13
A10	15779001	T	TAA	TAA	8	22	0	22	1	3	24	27	0.11
A10	15779068	CA	C	C	3	17	2	19	0.89	3	24	27	0.11
A10	15811081	ATTATTC	A	A	4	28	3	31	0.9	3	17	20	0.15
A10	15811099	A	AAAG	AAAG	4	23	3	26	0.88	2	15	17	0.12
A10	16072140	TTACTGATAGCTA	T	T	5	25	3	28	0.89	2	32	34	0.06
A10	16133119	T	TA	TA	7	24	4	28	0.86	5	29	34	0.15
A10	16381516	T	TTAATCATAGATTAC	TTAATCATAGATTAC	9	17	3	20	0.85	3	17	20	0.15
A10	16503082	CA	C	C	3	16	2	18	0.89	1	8	9	0.11
A10	16506515	GGA	G	G	8	31	0	31	1	2	32	34	0.06
A10	16506522	A	AGC	AGC	8	34	0	34	1	3	34	37	0.08
A10	16506761	GTA	G	G	4	28	4	32	0.88	2	16	18	0.11
A10	16526573	ATT	A	A	12	27	4	31	0.87	5	31	36	0.14
A10	16526589	T	TATTCGTTG	TATTCGTTG	11	25	4	29	0.86	5	34	39	0.13
A10	16585411	C	CA	CA	8	23	4	27	0.85	4	31	35	0.11
A10	16589068	T	TGA	TGA	6	19	3	22	0.86	4	41	45	0.09
A10	16589070	GAC	G	G	6	19	3	22	0.86	4	41	45	0.09
A10	16589085	CA	C	C	5	23	0	23	1	4	40	44	0.09
A10	16589900	G	GAT	GAT	6	20	3	23	0.87	1	22	23	0.04
A10	16611471	CT	C	C	8	36	5	41	0.88	4	23	27	0.15
A10	16616066	CTGTCA	C	C	5	22	3	25	0.88	4	22	26	0.15
A10	16639389	A	AG	AG	1	32	0	32	1	5	28	33	0.15
A10	16639391	A	AATGATT	AATGATT	1	32	0	32	1	5	28	33	0.15
A10	16656047	T	TAATATATCACTATACAACG	TAATATATCACTATACAACG	4	30	4	34	0.88	6	52	58	0.1
A10	16656299	CA	C	C	8	30	4	34	0.88	7	45	52	0.13
A10	16656306	A	AT	AT	7	29	4	33	0.88	7	47	54	0.13
A10	16704171	C	CT	CT	6	26	4	30	0.87	5	38	43	0.12
A10	16720235	GA	G	G	3	13	0	13	1	2	13	15	0.13
A10	16768260	T	TTTCTTC	TTTCTTC	5	23	0	23	1	5	28	33	0.15
A10	16788389	T	TAGAG	TAGAG	7	23	0	23	1	2	22	24	0.08
A10	16905609	T	TAA	TAA	7	28	3	31	0.9	1	21	22	0.05
A10	16963749	C	CA	CA	5	33	5	38	0.87	3	36	39	0.08
A10	16975945	GAA	G	G	6	17	2	19	0.89	4	33	37	0.11
A10	16984396	A	ATAG	ATAG	7	33	5	38	0.87	4	24	28	0.14
A10	16984418	A	ATT	ATT	10	35	5	40	0.88	4	28	32	0.12
A10	16984421	AT	A	A	10	37	6	43	0.86	4	30	34	0.12
A10	16984526	CTT	C	C	6	24	4	28	0.86	3	26	29	0.1
A10	16989644	TA	T	T	7	17	3	20	0.85	4	27	31	0.13
A10	16992789	AT	A	A	7	23	0	23	1	3	19	22	0.14
A10	16992798	AT	A	A	7	20	2	22	0.91	3	19	22	0.14
A10	17023677	T	TC	TC	5	25	4	29	0.86	6	42	48	0.12
A10	17023678	G	GA	GA	5	25	4	29	0.86	6	42	48	0.12
A10	17072546	AC	A	A	6	22	2	24	0.92	5	29	34	0.15
A10	17072549	CTCATAA	C	C	7	25	2	27	0.93	5	29	34	0.15
A10	17075385	A	AGT	AGT	8	25	4	29	0.86	2	21	23	0.09
A10	17075387	ACAG	A	A	8	27	4	31	0.87	2	22	24	0.08
A10	17075444	A	AT	AT	7	30	5	35	0.86	1	20	21	0.05
A10	17075445	A	AAT	AAT	7	29	5	34	0.85	1	21	22	0.05
A10	17327711	AT	A	A	4	25	0	25	1	2	12	14	0.14
A10	17331521	G	GA	GA	4	23	0	23	1	5	33	38	0.13
A10	17332916	GAAC	G	G	7	24	0	24	1	4	27	31	0.13
A10	17332947	TA	T	T	7	22	0	22	1	4	30	34	0.12
A10	17334652	T	TAAA	TAAA	3	19	3	22	0.86	3	24	27	0.11
A10	17334654	TTTTAC	T	T	2	20	3	23	0.87	3	26	29	0.1
A10	17335347	C	CAT	CAT	4	22	0	22	1	5	28	33	0.15
A10	17335351	T	TA	TA	4	22	0	22	1	5	30	35	0.14
A10	17390237	TAA	T	T	6	16	2	18	0.89	3	18	21	0.14
A10	17429070	AT	A	A	4	25	4	29	0.86	5	31	36	0.14
A10	17429672	G	GTT	GTT	12	27	4	31	0.87	4	32	36	0.11
A10	17429676	TAC	T	T	12	30	5	35	0.86	4	31	35	0.11
A10	17467357	GT	G	G	9	23	3	26	0.88	5	29	34	0.15
A10	17474272	CA	C	C	7	25	4	29	0.86	4	31	35	0.11
A10	17475647	GAA	G	G	8	21	3	24	0.88	2	36	38	0.05
A10	17478227	G	GT	GT	9	22	4	26	0.85	3	24	27	0.11
A10	17501646	AC	A	A	2	26	2	28	0.93	5	29	34	0.15
A10	17501652	TTA	T	T	2	25	2	27	0.93	5	28	33	0.15
A10	17529065	CA	C	C	5	31	5	36	0.86	4	27	31	0.13
A10	17534022	AT	A	A	5	18	0	18	1	4	27	31	0.13
A10	17534083	TA	T	T	8	15	2	17	0.88	2	23	25	0.08
A10	17542017	AGTC	A	A	7	20	3	23	0.87	5	29	34	0.15
A10	17547966	CG	C	C	6	22	0	22	1	4	22	26	0.15
A10	17547968	TAC	T	T	6	22	0	22	1	3	21	24	0.12
A10	17547980	TTATATATATATATATATATATATATATATA	T	T	8	18	0	18	1	1	21	22	0.05
A10	17548072	TAAATA	T	T	5	27	0	27	1	3	33	36	0.08
A10	17548083	G	GT	GT	5	28	0	28	1	3	33	36	0.08
A10	17555256	GA	G	G	6	21	3	24	0.88	2	17	19	0.11
A10	17555264	C	CT	CT	5	23	3	26	0.88	2	17	19	0.11
A10	17571770	T	TA	TA	5	18	0	18	1	2	14	16	0.12
A10	17696408	G	GTTA	GTTA	16	22	0	22	1	3	19	22	0.14
A10	17700404	AT	A	A	2	26	0	26	1	1	14	15	0.07
A10	17702494	TG	T	T	5	19	0	19	1	6	34	40	0.15
A10	17846366	AT	A	A	4	23	3	26	0.88	4	24	28	0.14
A10	17846369	GA	G	G	4	22	3	25	0.88	4	24	28	0.14
A10	17846449	TAAAAA	T	T	4	23	1	24	0.96	2	22	24	0.08
A10	17846454	A	ATTTT	ATTTT	4	23	1	24	0.96	1	22	23	0.04
A10	17846518	GA	G	G	4	18	2	20	0.9	1	18	19	0.05
A10	17847009	G	GT	GT	8	26	4	30	0.87	3	19	22	0.14
A10	17847945	CA	C	C	4	26	4	30	0.87	3	29	32	0.09
A10	17851034	T	TG	TG	9	22	4	26	0.85	2	25	27	0.07
A10	18020086	A	ATT	ATT	5	34	0	34	1	2	26	28	0.07
A10	18032337	GCCAAAACC	G	G	3	25	4	29	0.86	2	19	21	0.1
A10	18032345	C	CTT	CTT	3	25	4	29	0.86	2	19	21	0.1
A10	18032929	TA	T	T	7	10	0	10	1	3	32	35	0.09
A10	18032940	TA	T	T	7	11	0	11	1	4	28	32	0.12
A10	18060348	ATT	A	A	8	21	3	24	0.88	5	28	33	0.15
A10	18062856	TA	T	T	11	29	2	31	0.94	7	41	48	0.15
A10	18062864	C	CCTTACTTTTGAG	CCTTACTTTTGAG	11	29	3	32	0.91	7	44	51	0.14
A10	18064512	T	TAAATA	TAAATA	4	30	0	30	1	3	20	23	0.13
A10	18064558	AT	A	A	5	27	0	27	1	4	22	26	0.15
A10	18066468	T	TA	TA	6	24	3	27	0.89	5	40	45	0.11
A10	18072652	A	ATAAAAATG	ATAAAAATG	6	14	0	14	1	3	21	24	0.12
A10	18074975	GACAAAGTTTATTGTTTTTTTTTTTTTTTGGGCAAC	G	G	9	22	4	26	0.85	2	24	26	0.08
A10	18077484	T	TGGTGC	TGGTGC	8	22	0	22	1	5	45	50	0.1
A10	18085214	ATTCAAAC	A	A	7	24	4	28	0.86	3	28	31	0.1
A10	18109933	A	AATATATATAT	AATATATATAT	5	32	0	32	1	1	10	11	0.09
A10	18124825	GTT	G	G	4	26	3	29	0.9	5	37	42	0.12
A10	18124832	GT	G	G	4	26	3	29	0.9	5	39	44	0.11
A10	18124849	G	GT	GT	6	27	3	30	0.9	5	38	43	0.12
A10	18124852	G	GT	GT	6	27	3	30	0.9	5	38	43	0.12
A10	18129641	CT	C	C	10	26	3	29	0.9	5	29	34	0.15
A10	18131017	T	TGA	TGA	7	26	4	30	0.87	3	32	35	0.09
A10	18281825	C	CAGATTAACAACGA	CAGATTAACAACGA	4	30	0	30	1	1	26	27	0.04
A10	18281829	T	TG	TG	4	31	0	31	1	1	26	27	0.04
A10	18281852	A	AT	AT	4	28	0	28	1	3	26	29	0.1
A10	18281895	A	AG	AG	4	32	0	32	1	2	15	17	0.12
A10	18281897	A	AT	AT	4	33	0	33	1	2	15	17	0.12
A10	18282511	TTTTTTTTTTATCGAGCAGC	T	T	11	30	0	30	1	4	28	32	0.12
A10	18301758	A	AAGAGAGAGAG	AAGAGAGAGAG	4	20	1	21	0.95	4	22	26	0.15
A10	18309407	ACTACAG	A	A	7	25	4	29	0.86	5	30	35	0.14
A10	18398879	A	AT	AT	3	23	4	27	0.85	5	36	41	0.12
A10	18398932	T	TAAACAA	TAAACAA	4	24	3	27	0.89	6	39	45	0.13
A10	18405731	T	TA	TA	7	24	4	28	0.86	2	23	25	0.08
A10	18409179	A	AACCCTAAACCCTACCT	AACCCTAAACCCTACCT	4	23	0	23	1	5	31	36	0.14
A10	18666735	T	TCAG	TCAG	10	26	0	26	1	7	39	46	0.15
A10	19136011	AC	A	A	10	20	0	20	1	4	29	33	0.12
A10	19146155	T	TATCC	TATCC	4	21	3	24	0.88	3	22	25	0.12
A10	19261149	AT	A	A	7	25	0	25	1	3	20	23	0.13
A10	19313729	AT	A	A	10	16	0	16	1	3	21	24	0.12
A10	19323172	T	TA	TA	3	12	2	14	0.86	2	14	16	0.12
A10	19350715	A	AT	AT	5	10	0	10	1	1	14	15	0.07
A10	19383765	G	GGAAGCA	GGAAGCA	2	30	5	35	0.86	4	28	32	0.12
A10	19530060	A	AT	AT	7	22	4	26	0.85	3	21	24	0.12
A10	19679039	TTC	T	T	5	13	1	14	0.93	4	27	31	0.13
A10	19757263	T	TTACTCTATAATGGAAA	TTACTCTATAATGGAAA	14	18	2	20	0.9	5	32	37	0.14
A10	19790587	G	GAA	GAA	9	19	3	22	0.86	4	29	33	0.12
A10	20727551	G	GA	GA	11	27	3	30	0.9	5	29	34	0.15
B01	1081961	CTATATA	C	C	5	1	8	9	0.11	10	0	10	1
B01	28193917	ATGGCGCCGGCAGCACCCCGGCC	A	A	3	2	13	15	0.13	10	0	10	1
B02	16936521	TTA	T	T	5	12	2	14	0.86	1	6	7	0.14
B02	40327995	C	CT	CT	10	14	0	14	1	3	17	20	0.15
B02	40328010	GA	G	G	9	15	0	15	1	3	19	22	0.14
B02	62314598	GT	G	G	4	9	0	9	1	1	14	15	0.07
B02	65575499	T	TA	TA	5	23	0	23	1	1	13	14	0.07
B02	67816388	TAA	T	T	8	27	4	31	0.87	3	23	26	0.12
B02	67816390	A	ATTTT	ATTTT	8	27	4	31	0.87	3	20	23	0.13
B02	68317567	C	CT	CT	6	29	4	33	0.88	4	29	33	0.12
B02	68422910	C	CA	CA	6	23	2	25	0.92	3	20	23	0.13
B02	68793026	ATG	A	A	1	17	3	20	0.85	3	18	21	0.14
B02	68793028	G	GACAAAA	GACAAAA	1	17	3	20	0.85	3	18	21	0.14
B02	69475157	G	GTT	GTT	3	17	2	19	0.89	2	16	18	0.11
B02	69768742	G	GT	GT	6	17	0	17	1	5	30	35	0.14
B03	45539010	AT	A	A	4	8	1	9	0.89	2	17	19	0.11
B03	48196251	A	AT	AT	6	27	0	27	1	3	17	20	0.15
B04	40172112	CAACCAACTTCGT	C	C	0	1	6	7	0.14	11	2	13	0.85
B04	45792440	C	CA	CA	5	1	16	17	0.06	13	0	13	1
B04	45792489	T	TAA	TAA	3	3	18	21	0.14	19	0	19	1
B04	47705269	TA	T	T	5	2	18	20	0.1	12	2	14	0.86
B04	48955452	A	ATTTTTT	ATTTTTT	2	3	17	20	0.15	11	2	13	0.85
B04	53353135	TAAA	T	T	5	3	20	23	0.13	18	2	20	0.9
B05	61301856	TA	T	T	3	2	16	18	0.11	10	1	11	0.91
B05	62158416	A	AAAG	AAAG	7	3	17	20	0.15	17	0	17	1
B06	31680837	AT	A	A	2	12	2	14	0.86	1	7	8	0.12
B06	54268675	ATTTTTTTTT	A	A	6	17	0	17	1	2	11	13	0.15
B07	50559669	T	TTATATATGTATATTTC	TTATATATGTATATTTC	1	10	0	10	1	1	10	11	0.09
B08	1344360	ACC	A	A	1	16	0	16	1	1	9	10	0.1
B08	32772641	G	GC	G	3	17	0	17	0	1	6	7	0.86
B08	51970238	C	CA	CA	5	17	1	18	0.94	0	9	9	0
B08	52473769	AT	A	A	4	22	0	22	1	2	11	13	0.15
Scaffold0863	5124	TA	T	TA	5	1	6	7	0.86	11	0	11	0

## Sheet: 4 of 302 InDels in exon
supplementary dataset 3: The significantly identified InDels
#LINE_ID	TYPE of MUTATION	ANNOTATION	CHROM	POS1	POS2	REF	ALT	AF1	QUAL	DP	CHROM	POS	ID	REF	ALT	QUAL	FILTER	INFO	FORMAT	LS	LS_pool	SS	SS_pool
line247933	nonframeshift deletion	mRNA.BjuA05g30130S:mRNA.BjuA05g30130S:exon1:c.303_308del:p.101_103del,	A05	26913983	26913988	CCTCCC	-	0.375	293.04	34	A05	26913982	.	TCCTCCC	T	293.04	.	AC=3;AF=0.375;AN=8;BaseQRankSum=1.47;ClippingRankSum=0.00;DP=60;ExcessHet=1.0474;FS=0.000;MLEAC=3;MLEAF=0.375;MQ=60.00;MQRankSum=0.00;QD=32.56;ReadPosRankSum=0.366;SOR=1.609	GT:AD:DP:GQ:PL	1/1:0,2:2:6:90,6,0	0/1:1,6:7:53:249,0,53	0/0:7,0:7:15:0,15,225	0/0:34,0:34:44:0,44,1097
line495665	frameshift insertion	mRNA.BjuA10g08890S:mRNA.BjuA10g08890S:exon1:c.19_20insCC:p.A7fs,	A10	7749369	7749369	-	CC	0.375	450.41	15	A10	7749369	.	G	GCC	450.41	.	AC=3;AF=0.375;AN=8;BaseQRankSum=0.512;ClippingRankSum=0.00;DP=46;ExcessHet=2.4304;FS=0.000;MLEAC=4;MLEAF=0.500;MQ=60.00;MQRankSum=0.00;QD=30.03;ReadPosRankSum=1.28;SOR=1.329	GT:AD:DP:GQ:PGT:PID:PL	1/1:0,1:1:3:1|1:7749369_G_GCC:45,3,0	0/0:21,0:21:0:.:.:0,0,653	0/0:5,0:5:0:.:.:0,0,99	0/1:2,13:15:12:.:.:442,0,12
line499081	frameshift insertion	mRNA.BjuA10g14570S:mRNA.BjuA10g14570S:exon1:c.1595_1596insT:p.K532fs,	A10	14426783	14426783	-	A	0.375	822.41	20	A10	14426783	.	T	TA	822.41	.	AC=3;AF=0.375;AN=8;BaseQRankSum=0.00;ClippingRankSum=0.00;DP=56;ExcessHet=1.0474;FS=0.000;MLEAC=3;MLEAF=0.375;MQ=53.15;MQRankSum=-8.540e-01;QD=34.27;ReadPosRankSum=-1.198e+00;SOR=0.693	GT:AD:DP:GQ:PL	1/1:0,4:4:15:203,15,0	0/0:15,0:15:45:0,45,615	0/0:8,0:8:24:0,24,284	0/1:2,18:20:19:668,0,19
line507381	nonframeshift insertion	mRNA.BjuA10g22200S:mRNA.BjuA10g22200S:exon2:c.57_58insCAG:p.D19delinsDQ,	A10	18666735	18666735	-	CAG	0.375	2016.15	46	A10	18666735	.	T	TCAG	2016.15	.	AC=3;AF=0.375;AN=8;BaseQRankSum=-9.630e-01;ClippingRankSum=0.00;DP=95;ExcessHet=1.7609;FS=3.962;MLEAC=4;MLEAF=0.500;MQ=60.00;MQRankSum=0.00;QD=37.43;ReadPosRankSum=1.42;SOR=0.179	GT:AD:DP:GQ:PL	1/1:0,10:10:30:445,30,0	0/0:26,0:26:0:0,0,885	0/0:6,0:6:18:0,18,224	0/1:7,39:46:99:1616,0,195
