# Supplementary material for: Integrated analysis of BSA-seq and RNA-seq identified the candidate genes for seed weight in Brassica juncea
Source: Front Plant Sci. 2024 Dec 3;15:1458294. doi: 10.3389/fpls.2024.1458294 (PMC11654836; doi:10.3389/fpls.2024.1458294)
Supplement: Supplementary file 1 [file DataSheet1.zip › supplementary materials/supplementary dataset 4.xlsx]

## Sheet: Sheet1
supplementary dataset 4: The information of 7,679 DEGs commonly existed at 6 development stages
gene_id	log2FoldChange (S1)	log2FoldChange (S2)	log2FoldChange(S3)	log2FoldChange (S4)	log2FoldChange (S5)	log2FoldChange (S6)	gene_chr	gene_start	gene_end	gene_strand	gene_length	gene_biotype	gene_description	tf_family
BjuA01g00090S	10.1592	10.5577	10.0063	10.4814	7.13334	9.71541	A01	51554	52041	+	333	-	PF03179:Vacuolar (H+)-ATPase G subunit	-
BjuA01g00130S	-1.59629	2.09805	1.37543	2.57088	1.93637	3.74931	A01	77325	79682	-	872	-	PF01459:Eukaryotic porin	-
BjuA01g00230S	-4.84535	-7.41765	-8.13838	-8.3525	-5.77608	-8.50188	A01	172828	185578	+	1488	-	PF08323:Starch synthase catalytic domain|PF00534:Glycosyl transferases group 1	Glycos_transf_1
BjuA01g00310S	0.753481	-0.762167	0.48384	0.606566	0.415924	0.606829	A01	226057	229485	-	783	-	PF01090:Ribosomal protein S19e|PF13881:Ubiquitin-2 like Rad60 SUMO-like	-
BjuA01g00680S	-0.52915	-1.34796	-1.34267	-1.76613	-1.71147	-2.87337	A01	438705	440611	+	1907	-	PF13041:PPR repeat family	-
BjuA01g00700S	0.923248	1.20684	1.61808	0.666735	0.433238	-0.888133	A01	446117	447861	+	1251	-	PF00892:EamA-like transporter family	DUF6
BjuA01g00730S	0.635124	1.16486	1.34956	0.769511	0.773906	-0.470352	A01	453309	454187	-	608	-	PF00085:Thioredoxin	-
BjuA01g01060S	-2.7334	0.589533	1.17964	0.791356	1.07264	2.58778	A01	706149	707690	-	801	-	PF01357:Pollen allergen|PF03330:Rare lipoprotein A (RlpA)-like double-psi beta-barrel	-
BjuA01g01080S	-2.84091	-2.47778	-2.43928	-2.02561	-3.82157	-4.55399	A01	714991	719103	-	1534	-	PF01704:UTP--glucose-1-phosphate uridylyltransferase	-
BjuA01g01100S	-3.07042	-1.09465	-2.13863	-1.78992	-2.2203	-1.66905	A01	730402	738729	+	3472	-	PF12812:PDZ-like domain|PF13180:PDZ domain|PF13365:Trypsin-like peptidase domain	-
BjuA01g01190S	-7.0293	0.917829	0.757171	-0.675844	-0.31671	0.705101	A01	824372	827089	-	1784	-	PF01554:MatE	MatE
BjuA01g01210S	0.783165	1.064	1.66993	0.55386	1.54299	-0.832355	A01	831630	835181	+	1836	-	PF00232:Glycosyl hydrolase family 1	Glyco_hydro_1
BjuA01g01400S	-10.9226	-6.26378	-6.64479	-7.89468	-5.80747	-5.29469	A01	923440	927283	-	2114	-	PF00069:Protein kinase domain	Pkinase
BjuA01g01430S	-3.04073	-3.76127	-3.89112	-4.66682	-3.39348	-5.9676	A01	938739	943768	-	2388	-	PF05641:Agenet domain	Agenet
BjuA01g01530S	-2.72816	-2.52977	-2.77867	-2.08952	-2.50146	-2.52138	A01	1101776	1104053	+	1251	-	PF02800:Glyceraldehyde 3-phosphate dehydrogenase, C-terminal domain|PF00044:Glyceraldehyde 3-phosphate dehydrogenase, NAD binding domain	-
BjuA01g01540S	-2.49438	-3.18878	-2.50857	-1.74777	-2.09469	-1.99981	A01	1104934	1105615	-	682	-	PF00380:Ribosomal protein S9/S16	-
BjuA01g01590S	-0.673873	1.226	0.913949	0.487368	1.03048	-0.769524	A01	1129888	1132960	-	2192	-	PF06101:Plant protein of unknown function (DUF946)	-
BjuA01g01710S	-5.05591	-2.36122	-5.45133	-4.64864	-3.5203	-3.31188	A01	1299167	1301794	+	1642	-	PF00579:tRNA synthetases class I (W and Y)	-
BjuA01g01770S	4.46126	3.7262	5.00077	1.88275	6.20967	5.74064	A01	1321334	1324421	-	1716	-	PF13414:TPR repeat|PF12796:Ankyrin repeats (3 copies)	-
BjuA01g01840S	0.91685	-0.647357	0.510728	0.778631	0.384155	0.777925	A01	1392141	1393085	+	629	-	PF01776:Ribosomal L22e protein family	-
BjuA01g02100S	-7.66062	-1.61066	-0.666313	-1.90197	-1.97145	-2.29795	A01	1588496	1589839	-	1051	-	PF16135:TPL-binding domain in jasmonate signalling	-
BjuA01g02270S	-9.70269	-4.57867	-5.50451	-5.83042	-5.44544	-7.19008	A01	1713724	1724032	-	486	-	-	-
BjuA01g02420S	-3.27885	-1.98628	-2.3787	-3.62178	-1.93548	-6.48585	A01	1795575	1798403	+	699	-	-	-
BjuA01g02430S	4.89127	7.10897	5.75958	8.66375	8.21353	9.48589	A01	1799407	1803897	+	2703	-	PF00183:Hsp90 protein|PF02518:Histidine kinase-, DNA gyrase B-, and HSP90-like ATPase	HATPase_c
BjuA01g02560S	1.10539	2.31581	1.7328	1.21516	0.617435	0.922091	A01	1934812	1935102	-	165	-	PF01679:Proteolipid membrane potential modulator	-
BjuA01g02570S	2.23831	3.98032	3.92525	2.78158	3.04838	1.91664	A01	1936824	1937511	-	590	-	PF01679:Proteolipid membrane potential modulator	-
BjuA01g02820S	-1.19353	-1.09695	-1.74502	-1.26738	-0.819095	-1.16049	A01	2091429	2093016	-	1588	-	PF09751:Nuclear protein Es2	-
BjuA01g02830S	-2.69071	-1.56789	-2.50716	-1.96974	-2.06268	-1.96194	A01	2094871	2097375	-	999	-	PF07227:PHD - plant homeodomain finger protein	-
BjuA01g03030S	-0.763538	1.52021	0.875893	0.942649	1.45756	0.911068	A01	2217366	2221668	-	2538	-	PF00725:3-hydroxyacyl-CoA dehydrogenase, C-terminal domain|PF00378:Enoyl-CoA hydratase/isomerase|PF02737:3-hydroxyacyl-CoA dehydrogenase, NAD binding domain	3HCDH_N
BjuA01g03040S	-6.50043	-2.46881	-3.25377	-4.13568	-7.04955	-9.18065	A01	2222546	2224637	+	1460	-	PF00198:2-oxoacid dehydrogenases acyltransferase (catalytic domain)|PF00364:Biotin-requiring enzyme|PF02817:e3 binding domain	Biotin_lipoyl
BjuA01g03480S	0.416444	1.09692	1.38915	0.696661	1.46221	1.9411	A01	2479901	2482094	+	1632	-	PF12697:Alpha/beta hydrolase family	-
BjuA01g03750S	-2.49749	-0.605765	-1.60374	-1.34738	-1.35818	-1.80091	A01	2614346	2623285	-	4112	-	PF04048:Sec8 exocyst complex component specific domain	-
BjuA01g03770S	-11.0648	-11.0955	-11.3399	-11.8031	-7.33178	-8.932	A01	2640294	2642401	-	1737	-	PF00646:F-box domain|PF07734:F-box associated	F-box
BjuA01g03810S	-2.74906	-0.815884	-1.62017	-1.45704	-1.5405	-1.95746	A01	2657066	2659066	+	1427	-	PF02365:No apical meristem (NAM) protein	NAM
BjuA01g03860S	0.262245	-0.908476	-0.62786	-0.393422	-0.700355	0.453546	A01	2684036	2693286	+	3072	-	PF14593:PH domain|PF08149:BING4CT (NUC141) domain|PF00069:Protein kinase domain	Pkinase
BjuA01g03870S	-2.92691	-1.35139	-2.31054	-2.06172	-2.66049	-1.15707	A01	2694216	2698874	-	2769	-	F4J3T8.1 RecName: Full=Phosphatidylinositol-3-phosphatase myotubularin-1; Short=AtMTM1; AltName: Full=Phosphatidylinositol-3,5-bisphosphate 3-phosphatase; AltName: Full=Phosphatidylinositol-3-phosphate phosphatase && PF06602:Myotubularin-like phosphatase domain	-
BjuA01g03960S	-10.0432	-9.87631	-9.35209	-9.09336	-8.16745	-5.57149	A01	2755500	2757160	-	1661	-	PF00534:Glycosyl transferases group 1	Glycos_transf_1
BjuA01g04100S	-0.921541	1.98492	1.33811	1.58385	1.95314	2.04883	A01	2802123	2804102	+	1902	-	PF00170:bZIP transcription factor	bZIP_1
BjuA01g04180S	-8.31391	3.35602	2.92451	-1.81756	-1.53823	-3.31708	A01	2839012	2839922	+	716	-	PF00321:Plant thionin	-
BjuA01g04240S	-4.68363	-1.9396	-1.63108	-1.00921	-0.771222	-4.51428	A01	2940967	2941804	+	405	-	PF00550:Phosphopantetheine attachment site	PP-binding
BjuA01g04410S	-1.05725	-0.7096	-1.5989	-1.8447	-1.63752	-2.87001	A01	3009228	3023576	+	2633	-	PF01344:Kelch motif|PF13415:Galactose oxidase, central domain|PF00887:Acyl CoA binding protein	Kelch_1
BjuA01g04510S	10.7147	9.33494	9.91504	9.15192	9.42729	8.34552	A01	3034489	3036825	+	927	-	PF01267:F-actin capping protein alpha subunit	-
BjuA01g04910S	-8.21499	-6.41082	-4.41289	-7.92507	-8.40232	-4.86737	A01	3355051	3357056	-	576	-	PF05347:Complex 1 protein (LYR family)	-
BjuA01g05120S	-9.19365	-3.3435	-3.13456	-3.80486	-7.73033	-6.19684	A01	3524080	3526263	+	864	-	-	-
BjuA01g05360S	-0.82307	1.89659	1.36859	1.10547	2.64111	-4.89205	A01	3753146	3755500	-	1661	-	PF00162:Phosphoglycerate kinase	-
BjuA01g05600S	-7.46862	-8.03926	-7.35576	-7.30156	-7.23176	-3.971	A01	3896167	3897178	-	429	-	PF03000:NPH3 family	-
BjuA01g05630S	-2.46987	-3.23381	-4.90769	-2.70086	-4.80665	-3.68932	A01	3909366	3914662	-	4688	-	PF00664:ABC transporter transmembrane region|PF00005:ABC transporter	ABC_tran
BjuA01g05640S	-8.89436	-6.42904	-7.28515	-6.19023	-6.53673	-3.9256	A01	3915223	3916644	-	938	-	PF00338:Ribosomal protein S10p/S20e	Ribosomal_S10
BjuA01g05680S	-7.63827	-2.3716	-4.08593	-3.56381	-5.23188	-6.24927	A01	3923953	3926632	-	1089	-	PF04406:Type IIB DNA topoisomerase	-
BjuA01g05750S	-1.19091	2.35241	1.20459	1.20502	1.23331	0.676796	A01	3946413	3949191	+	2253	-	PF00076:RNA recognition motif. (a.k.a. RRM, RBD, or RNP domain)	RRM_1
BjuA01g05820S	0.572029	-1.20771	-1.12116	-2.21822	-1.36848	-3.06017	A01	3973794	3978824	-	2836	-	PF00394:Multicopper oxidase|PF07732:Multicopper oxidase|PF07731:Multicopper oxidase	-
BjuA01g05940S	-7.08723	6.24562	2.34495	5.45561	5.76424	5.64929	A01	4060128	4060439	-	312	-	PF00012:Hsp70 protein|PF10712:NAD-specific glutamate dehydrogenase	HSP70
BjuA01g06010S	-1.73042	-2.75333	-2.18927	-2.35202	-1.94739	-4.0721	A01	4082084	4085489	+	2228	-	P0CR17.1 RecName: Full=Multiple RNA-binding domain-containing protein 1 >P0CR16.1 RecName: Full=Multiple RNA-binding domain-containing protein 1 && PF00076:RNA recognition motif. (a.k.a. RRM, RBD, or RNP domain)|PF01480:PWI domain	RRM_1
BjuA01g06050S	0.564688	4.39972	4.29551	4.44578	4.85575	4.13757	A01	4108630	4111187	+	1769	-	PF14543:Xylanase inhibitor N-terminal|PF14541:Xylanase inhibitor C-terminal	-
BjuA01g06230S	6.59008	9.38343	7.64469	8.19718	7.48063	7.04625	A01	4276025	4276292	+	268	-	-	-
BjuA01g06270S	-12.2627	-8.91092	-12.2827	-12.496	-5.18559	-6.39981	A01	4304315	4307298	-	2123	-	PF00005:ABC transporter|PF00037:4Fe-4S binding domain|PF04068:Possible Fer4-like domain in RNase L inhibitor, RLI	ABC_tran
BjuA01g06300S	-1.81521	0.431867	2.25654	0.685748	1.9222	-2.33399	A01	4319324	4320124	+	801	-	PF03018:Dirigent-like protein	-
BjuA01g06310S	-0.931178	-0.552331	-0.662659	-0.709012	-1.07648	-0.608942	A01	4325307	4329692	+	2367	-	PF00069:Protein kinase domain	Pkinase
BjuA01g06340S	-1.19087	-1.51383	-1.00398	-1.16639	-1.37515	-1.74581	A01	4345713	4349730	+	3194	-	PF00069:Protein kinase domain	Pkinase
BjuA01g06500S	-4.86052	-8.25864	-7.18427	-6.40607	-6.84005	-6.06617	A01	4459139	4463101	+	1350	-	PF13962:Domain of unknown function	-
BjuA01g06700S	-2.40306	0.813798	2.02874	1.11512	1.7649	-2.06327	A01	4573727	4575281	+	1233	-	PF00657:GDSL-like Lipase/Acylhydrolase	Lipase_GDSL
BjuA01g06830S	-1.20443	1.87135	-1.4355	-1.69562	-1.69396	-3.93576	A01	4718243	4720449	-	2207	-	PF03055:Retinal pigment epithelial membrane protein	RPE65
BjuA01g06980S	-9.67852	-9.32044	-8.90396	-9.16557	-9.03345	-7.5862	A01	4820329	4821370	+	495	-	-	-
BjuA01g07090S	0.786047	-1.48468	-1.72346	-1.03207	-2.07678	2.16266	A01	4889566	4891255	+	1431	-	-	-
BjuA01g07280S	0.773929	-3.00643	-2.09323	-3.60831	-3.67198	-2.39235	A01	4974492	4977964	-	2343	-	PF00069:Protein kinase domain	Pkinase
BjuA01g07410S	-0.869972	1.65916	-1.45672	-1.45136	-0.806945	-4.16583	A01	5054802	5056758	+	1593	-	PF02365:No apical meristem (NAM) protein	NAM
BjuA01g07480S	-9.82548	-11.5899	-10.6799	-9.26585	-8.4975	-8.40511	A01	5104615	5104920	-	306	-	-	-
BjuA01g07620S	-0.801499	-1.50423	-0.500945	-1.59843	-2.14853	-2.2196	A01	5161014	5162762	+	1293	-	PF01429:Methyl-CpG binding domain	MBD
BjuA01g07670S	-8.02037	-4.94044	-7.66506	-7.865	-6.98908	-6.05991	A01	5180105	5181934	-	1830	-	PF14111:Domain of unknown function (DUF4283)	-
BjuA01g07920S	1.8492	1.64678	1.15277	1.03539	1.71313	2.65331	A01	5338750	5339664	-	915	-	PF01680:SOR/SNZ family	-
BjuA01g07950S	-4.00314	-4.59556	-4.10962	-4.4796	-5.00961	-4.87171	A01	5351196	5352145	+	481	-	PF01907:Ribosomal protein L37e	-
BjuA01g08160S	-11.6822	-11.8977	-11.4099	-11.3251	-10.9137	-8.37922	A01	5436230	5436832	+	480	-	-	-
BjuA01g08260S	3.69484	11.0907	4.32454	3.91835	4.56899	4.52803	A01	5502355	5504934	+	1970	-	PF08646:Replication factor-A C terminal domain	-
BjuA01g08330S	-0.723703	-1.11237	-1.32303	-1.37175	-1.41026	-1.93292	A01	5562759	5567962	-	2943	-	PF00225:Kinesin motor domain	Kinesin
BjuA01g08360S	-9.42317	-1.37323	-2.15857	-2.12995	-2.35502	-1.91405	A01	5596361	5600016	+	1697	-	PF00400:WD domain, G-beta repeat	WD40
BjuA01g08460S	-8.63153	-8.30135	-8.02339	-7.93978	-7.68764	-7.58684	A01	5647392	5648111	-	354	-	-	-
BjuA01g08580S	1.95945	2.17389	2.31021	1.76984	1.0508	2.05377	A01	5727348	5730423	+	1793	-	-	-
BjuA01g08600S	9.08186	8.35	9.35686	8.13233	8.02116	7.25907	A01	5740475	5741822	+	396	-	-	-
BjuA01g08800S	-3.03647	-3.55969	-1.90777	-3.20947	-3.80066	-5.91141	A01	5881370	5882906	-	729	-	-	-
BjuA01g08900S	1.6684	1.22371	2.51774	1.74118	2.07718	1.82591	A01	5937882	5938760	+	601	-	PF07876:Stress responsive A/B Barrel Domain	-
BjuA01g09430S	-10.0937	-10.356	-9.73848	-10.6542	-6.69906	-4.69936	A01	6368868	6369122	+	255	-	-	-
BjuA01g09440S	-3.61474	-4.90919	-4.32593	-5.36574	-6.43685	-2.88402	A01	6369334	6371261	+	1053	-	PF02104:SURF1 family	-
BjuA01g09490S	-0.885466	-0.812267	-1.13351	-0.254368	-0.77919	-0.452787	A01	6389717	6393634	-	2404	-	PF02441:Flavoprotein|PF00538:linker histone H1 and H5 family	Flavoprotein
BjuA01g09500S	-6.53492	-6.2716	-5.82459	-6.02062	-6.94335	-4.844	A01	6403571	6408398	+	504	-	-	-
BjuA01g09590S	-8.8848	-9.14509	-8.59778	-8.67701	-6.09885	-4.08835	A01	6449132	6450644	+	1387	-	PF07734:F-box associated|PF00646:F-box domain	F-box
BjuA01g09830S	2.8705	0.735586	1.82975	0.42386	1.0412	-1.07385	A01	6644651	6645506	+	856	-	-	-
BjuA01g10060S	-1.10815	4.90071	2.77099	4.80956	8.9029	5.25707	A01	6851338	6853065	+	1428	-	PF07734:F-box associated	-
BjuA01g10070S	-5.30939	-6.60174	-6.03762	-5.54355	-5.75557	-5.18353	A01	6861735	6863052	-	1153	-	-	-
BjuA01g10290S	-5.27029	-4.8884	-5.7339	-5.15019	-4.93582	-4.42769	A01	7023570	7025528	-	1488	-	PF03798:TLC domain	LAG1
BjuA01g10390S	-1.08065	-4.37279	-3.12892	-2.61964	-1.39736	-5.59856	A01	7109907	7112019	+	1664	-	PF00396:Granulin|PF00112:Papain family cysteine protease|PF08246:Cathepsin propeptide inhibitor domain (I29)	Peptidase_C1
BjuA01g10500S	-9.40115	-8.22852	-9.22306	-9.35389	-10.0404	-9.40355	A01	7180151	7182983	-	1885	-	-	-
BjuA01g10770S	-2.74618	-1.3077	-1.1218	-1.67093	-0.914877	-1.57178	A01	7379626	7381206	+	1068	-	PF10609:NUBPL iron-transfer P-loop NTPase	-
BjuA01g10880S	-0.729113	1.43568	0.665628	0.490255	0.824834	2.58615	A01	7470187	7471155	+	969	-	-	-
BjuA01g10910S	3.03092	1.0607	2.20606	2.41019	2.69756	2.69679	A01	7488629	7502253	-	2022	-	PF00118:TCP-1/cpn60 chaperonin family|PF06325:Ribosomal protein L11 methyltransferase (PrmA)	-
BjuA01g11010S	-2.3089	-1.21856	-1.52607	-1.81887	-1.69879	-1.43448	A01	7557958	7560891	-	1008	-	PF00847:AP2 domain	AP2
BjuA01g11160S	1.39041	1.34807	1.16999	0.803879	0.539544	1.15851	A01	7668664	7674373	-	1364	-	PF03291:mRNA capping enzyme	-
BjuA01g11270S	5.56652	6.24584	6.45818	6.43636	5.70243	7.04211	A01	7746885	7747310	-	426	-	-	-
BjuA01g11390S	-7.1563	-8.4325	-8.20032	-7.9758	-5.44494	-7.11817	A01	7855621	7857969	+	864	-	-	-
BjuA01g11600S	-7.39788	-6.00455	-6.97624	-5.64779	-6.46572	-7.15592	A01	7995140	7995934	-	795	-	-	-
BjuA01g11710S	-11.0263	-6.70728	-7.16684	-8.20586	-7.0254	-8.38746	A01	8116055	8118772	-	2198	-	-	-
BjuA01g11730S	-4.07752	-3.15265	-4.67701	-5.24966	-6.22714	-5.36155	A01	8144345	8145566	-	588	-	-	-
BjuA01g11740S	-11.0674	-12.0287	-11.3265	-10.6265	-10.3113	-9.13726	A01	8146118	8146595	-	330	-	-	-
BjuA01g11870S	-6.35349	-0.809959	-1.11633	-2.43922	-5.50212	-5.23131	A01	8243485	8251942	-	1689	-	PF00854:POT family	-
BjuA01g12120S	1.37425	1.79152	2.00199	1.43224	1.70889	1.34087	A01	8537553	8541760	+	1784	-	PF00202:Aminotransferase class-III	Aminotran_3
BjuA01g12530S	-0.256802	-0.934993	0.47757	-0.327372	0.316472	-1.2655	A01	8956026	8958903	+	1210	-	PF01105:emp24/gp25L/p24 family/GOLD	-
BjuA01g12640S	1.22407	0.760827	1.0033	0.700457	0.939378	0.988571	A01	9044429	9046333	-	1692	-	-	-
BjuA01g12680S	-5.34153	-3.04111	-3.86164	-3.10648	-3.27812	-5.49794	A01	9064376	9066696	+	1861	-	PF02887:Pyruvate kinase, alpha/beta domain|PF00224:Pyruvate kinase, barrel domain	PK
BjuA01g12770S	1.37069	3.09933	3.02253	1.6436	2.38187	2.12487	A01	9162423	9162821	-	399	-	-	-
BjuA01g12880S	5.77807	6.25281	5.36116	3.02164	4.27478	4.90942	A01	9234011	9235584	+	1497	-	PF00072:Response regulator receiver domain	Response_reg
BjuA01g12900S	-7.66415	-2.9457	-5.61549	-6.68064	-3.5816	-6.4533	A01	9250643	9252897	+	1034	-	PF07797:Protein of unknown function (DUF1639)	-
BjuA01g13320S	-2.55619	0.922264	-1.10827	-0.989004	-0.692226	2.19105	A01	9694564	9705112	+	4126	-	PF12215:beta-Glucocerebrosidase 2 N terminal|PF04685:Protein of unknown function, DUF608|PF01738:Dienelactone hydrolase family	-
BjuA01g13390S	-6.40354	-6.47221	-5.74668	-5.94583	-6.39699	-4.85832	A01	9779877	9780689	+	489	-	PF00488:MutS domain V	-
BjuA01g13400S	-7.72255	-6.34587	-5.48246	-4.59566	-4.44132	-5.21677	A01	9782816	9784561	-	1003	-	-	-
BjuA01g13440S	-8.99194	-9.37244	-8.96489	-9.17502	-6.27324	-5.88509	A01	9809862	9811167	-	1306	-	-	-
BjuA01g13720S	-10.4567	-9.96849	-10.135	-10.3524	-10.5017	-6.42444	A01	10039641	10040995	+	822	-	-	-
BjuA01g13730S	-10.2133	-10.1982	-9.69548	-9.60915	-8.54521	-6.43632	A01	10041283	10041694	+	339	-	-	-
BjuA01g13810S	0.985026	-2.3344	-2.75219	-2.83645	-2.74921	-4.84335	A01	10110081	10111009	+	929	-	PF13920:Zinc finger, C3HC4 type (RING finger)	-
BjuA01g13890S	-8.00344	-1.79854	-2.30277	-3.09375	-3.77869	-4.92575	A01	10179039	10179831	-	486	-	-	-
BjuA01g13970S	-2.35484	-2.34026	-1.84489	-1.09522	-0.911182	-0.958666	A01	10233788	10235483	-	1696	-	PF02536:mTERF	-
BjuA01g13980S	-6.91811	-5.40921	-5.66919	-4.70054	-5.20003	-5.14297	A01	10247104	10248040	-	788	-	-	-
BjuA01g14010S	-0.42517	0.765072	1.2795	1.11717	0.714832	0.874251	A01	10292938	10296398	+	1905	-	PF01554:MatE	MatE
BjuA01g14040S	4.40352	8.26957	4.99633	7.72696	7.70374	6.44708	A01	10324526	10325789	-	1029	-	-	-
BjuA01g14120S	1.5396	-0.704901	1.17344	0.753855	1.83202	2.72763	A01	10537332	10543252	+	1383	-	PF01925:Sulfite exporter TauE/SafE	-
BjuA01g14131S	13.4074	12.655	13.2903	12.7906	13.0168	7.24083	A01	10547856	10549321	+	1017	-	PF01370:NAD dependent epimerase/dehydratase family	Epimerase
BjuA01g14210S	-5.27924	-9.34652	-9.08036	-9.23246	-3.42719	-7.74016	A01	10601992	10602840	-	849	-	-	-
BjuA01g14340S	-9.26937	-8.63751	-8.39265	-8.35886	-6.19822	-4.28259	A01	10742334	10747796	-	807	-	PF00585:C-terminal regulatory domain of Threonine dehydratase	-
BjuA01g14350S	-8.74083	-7.62908	-7.78069	-8.29016	-7.34846	-3.968	A01	10748205	10749841	-	765	-	-	-
BjuA01g14470S	-9.03122	-8.31145	-8.81213	-9.11962	-9.22765	-5.16912	A01	10837069	10838184	-	741	-	-	-
BjuA01g14490S	-0.29037	1.05181	1.18614	1.45366	1.66503	-4.21295	A01	10842829	10844036	-	1032	-	PF00504:Chlorophyll A-B binding protein	-
BjuA01g14640S	-6.48692	-5.09184	-6.04856	-6.53532	-5.84877	-4.60265	A01	10926944	10927571	-	501	-	-	-
BjuA01g14710S	0.840686	0.823997	0.757036	0.436321	1.12393	1.04636	A01	10996828	10999866	-	1790	-	PF04144:SCAMP family	-
BjuA01g14890S	-8.77078	-8.3532	-8.0078	-7.76117	-7.97787	-6.43687	A01	11204569	11206730	-	1597	-	-	-
BjuA01g14940S	-7.52033	-2.97695	-6.97598	-4.19336	-3.22074	-3.57151	A01	11254741	11255537	+	429	-	-	-
BjuA01g14950S	-8.35966	-2.94507	-4.97709	-5.35032	-5.12958	-6.29526	A01	11255540	11255987	+	381	-	-	-
BjuA01g15040S	0.405447	1.76226	1.33852	1.53142	1.24685	1.68998	A01	11355799	11359815	-	2152	-	PF00076:RNA recognition motif. (a.k.a. RRM, RBD, or RNP domain)	RRM_1
BjuA01g15050S	-6.6926	-5.03053	-5.23099	-5.9275	-6.40141	-4.34331	A01	11365203	11371703	+	498	-	-	-
BjuA01g15270S	-4.23725	-5.01893	-4.91181	-6.21892	-5.91305	-7.14654	A01	11564816	11565184	-	288	-	-	-
BjuA01g15380S	-1.5317	-1.18814	-1.72022	-1.45409	-2.74547	-1.24333	A01	11685551	11694962	+	2550	-	PF01031:Dynamin central region	-
BjuA01g15480S	-0.974329	0.510822	-0.805082	0.328957	-0.670455	0.510974	A01	11767990	11772266	+	2827	-	PF01480:PWI domain	-
BjuA01g15800S	-10.0475	-10.4238	-10.6454	-10.5722	-8.1119	-7.71033	A01	12096554	12098408	-	1291	-	Q94K05.1 RecName: Full=T-complex protein 1 subunit theta; Short=TCP-1-theta; AltName: Full=CCT-theta; AltName: Full=Chaperonin CCT8; AltName: Full=Chaperonin containing TCP1 8; AltName: Full=TCP1-ring complex && PF00118:TCP-1/cpn60 chaperonin family	-
BjuA01g15900S	-0.301043	-0.701098	-1.0062	-0.681884	-0.804521	0.454486	A01	12196201	12206345	-	4433	-	PF02212:Dynamin GTPase effector domain|PF01031:Dynamin central region|PF00350:Dynamin family|PF00169:PH domain	PH
BjuA01g16120S	4.19064	10.9963	6.08313	5.27582	4.94547	7.25286	A01	12439752	12443730	+	1507	-	-	-
BjuA01g16280S	-1.36479	-1.11138	-1.66419	-1.35973	-1.65444	-1.0649	A01	12577555	12579941	+	1607	-	-	-
BjuA01g16500S	-7.14653	-6.6244	-6.73955	-6.56286	-4.55681	-5.05219	A01	12839856	12840328	+	351	-	-	-
BjuA01g16670S	5.18699	5.2201	5.13007	4.27261	5.7393	6.26862	A01	13000207	13002056	+	594	-	-	-
BjuA01g16760S	3.54841	1.59595	3.61159	3.94777	3.71099	1.67045	A01	13119877	13121837	+	753	-	PF15490:Telomere-capping, CST complex subunit	-
BjuA01g16770S	-7.99373	-8.5891	-7.25229	-7.92302	-5.62162	-7.12214	A01	13143045	13148701	-	393	-	-	-
BjuA01g16790S	-9.56596	-8.19724	-7.87367	-7.50666	-7.27376	-7.08764	A01	13165845	13168386	-	2180	-	-	-
BjuA01g16820S	-2.11539	-3.26288	-1.85208	-2.9856	-2.95029	-3.86851	A01	13183271	13184584	-	321	-	-	-
BjuA01g16830S	-10.2351	-9.90666	-9.62812	-9.50213	-9.06098	-9.04694	A01	13185027	13185320	+	294	-	-	-
BjuA01g16880S	-4.05168	-3.87675	-3.08073	-3.78561	-5.11354	-4.36598	A01	13237742	13238672	+	782	-	-	-
BjuA01g16890S	-9.81139	-4.00346	-7.99972	-6.15767	-7.90039	-4.38469	A01	13259007	13264537	-	2858	-	PF00305:Lipoxygenase|PF01477:PLAT/LH2 domain	Lipoxygenase
BjuA01g16920S	0.500227	0.408952	1.4073	0.788977	1.49926	1.30875	A01	13314537	13315251	-	636	-	-	-
BjuA01g16940S	0.356192	0.704435	0.963524	1.80323	2.9061	-2.3202	A01	13364820	13366066	-	972	-	PF04536:TLP18.3, Psb32 and MOLO-1 founding proteins of phosphatase	-
BjuA01g16990S	-7.93851	-7.68556	-7.36567	-7.20621	-7.40446	-6.54787	A01	13478561	13479531	-	375	-	-	-
BjuA01g17130S	-9.74352	-9.17215	-8.74278	-9.29566	-10.1349	-9.154	A01	13697794	13699797	-	1091	-	PF04266:ASCH domain	-
BjuA01g19440S	8.93226	5.68587	6.94003	4.0816	7.06444	6.95132	A01	15673863	15674240	-	354	-	-	-
BjuA01g21280S	4.6947	2.72157	3.5594	2.11362	5.06175	4.71075	A01	18223835	18227971	-	309	-	-	-
BjuA01g21430S	-10.3282	-9.60398	-9.89043	-9.56005	-6.64847	-9.0675	A01	18427702	18430231	+	2530	-	PF14111:Domain of unknown function (DUF4283)	-
BjuA01g21450S	2.17048	6.43428	4.55807	6.77921	4.08537	4.07884	A01	18501856	18529373	-	921	-	PF00861:Ribosomal L18p/L5e family	-
BjuA01g21490S	10.3327	8.34736	8.45167	8.1922	7.30358	9.22563	A01	18603986	18604618	+	378	-	-	-
BjuA01g21560S	-1.68531	-2.40759	-4.45107	-3.63056	-4.56875	-2.09207	A01	18741983	18742351	-	369	-	-	-
BjuA01g21650S	0.48361	-2.19817	-0.907727	-1.26794	-1.19498	-3.25491	A01	18915225	18917489	-	1055	-	PF00335:Tetraspanin family	Tetraspannin
BjuA01g21740S	6.47851	7.35014	6.74926	7.7209	6.23442	7.77186	A01	18996887	18998364	+	1478	-	-	-
BjuA01g21900S	1.16349	1.06151	0.94053	1.14174	0.977986	1.41648	A01	19195447	19197462	+	1938	-	PF03514:GRAS domain family	GRAS
BjuA01g22510S	-0.675944	0.72226	0.846294	1.46722	0.932712	2.51432	A01	19857497	19860684	+	2169	-	-	-
BjuA01g22540S	0.976487	1.16329	1.40007	1.12398	2.41675	0.910944	A01	19906749	19909129	+	1542	-	PF00571:CBS domain	CBS
BjuA01g22610S	2.62451	2.91715	4.9553	3.95869	3.3812	2.65706	A01	20017945	20018912	-	783	-	-	-
BjuA01g22830S	-0.851663	-2.14978	-1.17648	-0.736154	-1.20169	-0.879581	A01	20205847	20207301	-	809	-	PF01294:Ribosomal protein L13e	-
BjuA01g22880S	-3.77943	-5.11823	-5.67182	-4.3301	-9.71768	-9.29148	A01	20231239	20234114	+	1375	-	PF00141:Peroxidase	-
BjuA01g23050S	-5.04952	-5.81703	-5.83471	-5.65631	-6.01306	-5.06305	A01	20464661	20465011	+	258	-	-	-
BjuA01g23090S	-1.74931	-1.19764	-3.11506	-1.39785	-2.39613	-1.81885	A01	20496145	20500807	-	4005	-	PF05183:RNA dependent RNA polymerase	-
BjuA01g23110S	-6.05882	-6.72486	-6.49922	-6.39589	-6.3461	-5.58309	A01	20509438	20510568	-	1131	-	-	-
BjuA01g23250S	4.90165	2.16926	4.29512	5.40294	6.45696	1.79621	A01	20657391	20658540	+	666	-	PF06404:Phytosulfokine precursor protein (PSK)	-
BjuA01g23310S	-8.9368	-12.9216	-11.9465	-12.2437	-7.40231	-5.87843	A01	20686351	20687429	+	1079	-	-	-
BjuA01g23400S	-10.8421	-11.4435	-11.0682	-11.2733	-6.68138	-6.6756	A01	20748327	20749641	-	886	-	-	-
BjuA01g23550S	1.08535	3.66396	2.91035	4.70902	4.05818	3.23683	A01	20880220	20881569	+	1350	-	PF02458:Transferase family	-
BjuA01g23620S	0.797028	0.776444	0.949123	0.317799	0.764429	-0.543812	A01	20964558	20966118	+	809	-	PF13499:EF-hand domain pair	-
BjuA01g23680S	-6.61344	-6.36122	-5.86046	-6.84124	-7.70078	-6.87655	A01	21001854	21003728	+	824	-	-	-
BjuA01g23770S	-1.10425	-2.66106	-2.44271	-1.63197	-0.967918	-2.49786	A01	21044725	21047485	+	1963	-	PF00069:Protein kinase domain	Pkinase
BjuA01g23990S	-3.81393	-2.97354	-3.56903	-2.97683	-2.38632	-1.04926	A01	21284808	21285430	+	387	-	-	-
BjuA01g24090S	-8.58225	-1.88806	-2.36203	-1.62525	-5.11347	-6.2019	A01	21365986	21367324	-	657	-	PF00085:Thioredoxin	-
BjuA01g24190S	9.70881	9.92443	9.72738	10.3841	9.19194	9.21814	A01	21482146	21489435	-	3387	-	PF14566:Inositol hexakisphosphate	-
BjuA01g24200S	-7.40353	-4.38987	-3.77784	-6.4136	-4.65345	-6.03317	A01	21492574	21493949	+	988	-	PF11833:Protein of unknown function (DUF3353)	-
BjuA01g24270S	-11.0189	-10.1949	-8.92897	-9.30511	-10.921	-7.82854	A01	21530248	21531245	+	486	-	PF01643:Acyl-ACP thioesterase	-
BjuA01g24320S	-11.5784	-5.95328	-4.29084	-5.00997	-4.92998	-2.19769	A01	21560106	21562070	+	1460	-	PF03088:Strictosidine synthase	Str_synth
BjuA01g24510S	-1.0915	-1.42936	-2.3013	-0.824147	-1.58951	0.588818	A01	21738811	21742139	-	2643	-	PF01985:CRS1 / YhbY (CRM) domain	-
BjuA01g24560S	9.13563	8.42878	8.80659	6.40201	8.25698	9.40376	A01	21792863	21802866	+	708	-	-	-
BjuA01g24650S	0.286666	1.19571	0.630475	0.816111	2.02232	-2.06125	A01	21979797	21994410	-	2805	-	PF01747:ATP-sulfurylase|PF14306:PUA-like domain|PF00128:Alpha amylase, catalytic domain|PF07821:Alpha-amylase C-terminal beta-sheet domain	-
BjuA01g24710S	-1.05748	-1.20568	-1.2332	-1.35167	-1.47482	-3.29357	A01	22096111	22099911	-	1798	-	PF08458:Plant pleckstrin homology-like region|PF05703:Auxin canalisation	-
BjuA01g24820S	-8.43732	-8.07276	-7.41549	-7.83728	-8.30895	-7.01207	A01	22230926	22231728	-	345	-	-	-
BjuA01g24880S	-0.306607	-1.49445	-0.930847	-0.974359	-0.565186	-1.33515	A01	22253477	22256774	-	2067	-	PF00291:Pyridoxal-phosphate dependent enzyme|PF00111:2Fe-2S iron-sulfur cluster binding domain	PALP
BjuA01g24970S	-2.48543	1.36	-1.36877	-1.38324	-2.16337	0.760446	A01	22323612	22326515	-	2387	-	-	-
BjuA01g24980S	-0.445473	-3.45572	-1.96941	-2.05616	-2.00069	-2.37745	A01	22330768	22331405	+	638	-	PF01777:Ribosomal L27e protein family	-
BjuA01g25060S	-9.03288	-8.51198	-9.25212	-10.9863	-11.5785	-10.6606	A01	22387338	22388554	+	583	-	-	-
BjuA01g25220S	-3.50071	-7.58191	-6.60161	-7.18661	-4.26378	-6.73728	A01	22531209	22532192	+	174	-	-	-
BjuA01g25350S	6.36304	11.4988	11.9506	9.60073	5.57182	7.95922	A01	22651361	22655327	-	2015	-	PF00201:UDP-glucoronosyl and UDP-glucosyl transferase	UDPGT
BjuA01g25470S	-0.556182	-0.501404	-0.713041	-0.941647	-0.881078	-4.82872	A01	22784102	22787647	+	2668	-	PF02780:Transketolase, C-terminal domain|PF02779:Transketolase, pyrimidine binding domain|PF13292:1-deoxy-D-xylulose-5-phosphate synthase	-
BjuA01g25480S	-0.996877	-0.630727	-0.878989	-0.719737	-1.66618	-1.09163	A01	22791344	22796478	+	2918	-	B6SFA4.1 RecName: Full=Probable helicase MAGATAMA 3; AltName: Full=SEN1-like protein && PF13087:AAA domain|PF13086:AAA domain	-
BjuA01g25610S	0.724264	0.536224	0.857247	0.484955	0.934034	0.646121	A01	22885927	22887830	-	669	-	PF00957:Synaptobrevin|PF13774:Regulated-SNARE-like domain	-
BjuA01g25720S	-6.5397	-5.21472	-4.95464	-4.95807	-5.96164	-4.844	A01	22937454	22943302	+	405	-	-	-
BjuA01g25740S	3.46366	1.28967	4.22832	2.61516	1.98801	6.49432	A01	22957165	22958132	+	607	-	PF03242:Late embryogenesis abundant protein	-
BjuA01g25950S	5.68653	5.18762	5.0624	3.42144	2.74179	2.30263	A01	23206392	23207659	+	1044	-	-	-
BjuA01g26020S	-1.50615	-0.898455	-1.60144	-1.24331	-2.36905	-1.18058	A01	23257489	23260243	+	2082	-	PF06472:ABC transporter transmembrane region 2|PF00005:ABC transporter	ABC_tran
BjuA01g26360S	-7.94177	-3.30039	-2.65421	-3.74792	-3.94858	-4.79034	A01	23494081	23494312	+	232	-	PF15054:Domain of unknown function (DUF4535)	-
BjuA01g26370S	-7.14627	2.52182	2.10254	-0.842311	-0.462157	-2.68811	A01	23497940	23498502	+	563	-	PF00234:Protease inhibitor/seed storage/LTP family	-
BjuA01g26500S	-1.05351	-0.386759	-0.713212	-0.557405	-0.565766	-2.35658	A01	23569588	23577206	+	4239	-	PF00012:Hsp70 protein|PF10250:GDP-fucose protein O-fucosyltransferase	HSP70
BjuA01g26530S	-12.2114	-7.99762	-10.1494	-11.7125	-10.139	-10.6437	A01	23593000	23594331	-	1072	-	PF12695:Alpha/beta hydrolase family	-
BjuA01g26560S	-0.717543	-1.91666	-1.57992	-2.31187	-1.9062	-1.66788	A01	23600417	23601542	+	906	-	PF04101:Glycosyltransferase family 28 C-terminal domain	-
BjuA01g26990S	-2.29853	-1.59455	-2.23855	-0.991171	-1.19157	-1.29914	A01	23906592	23908502	-	1911	-	PF11955:Plant organelle RNA recognition domain	-
BjuA01g27010S	-0.989395	-1.96193	-2.49804	-2.268	-3.61147	-2.25092	A01	23919450	23921480	+	552	-	PF08569:Mo25-like	-
BjuA01g27200S	-10.6472	-7.69561	-5.7916	-6.68159	-7.32984	-7.56111	A01	24135922	24137110	-	726	-	PF02089:Palmitoyl protein thioesterase	-
BjuA01g27210S	-8.90119	-6.04916	-6.28328	-5.59864	-4.48147	-6.48496	A01	24137310	24137912	-	435	-	-	-
BjuA01g27230S	-11.7288	-6.21548	-8.27677	-7.94603	-6.69354	-7.90497	A01	24145775	24148055	-	1740	-	PF02089:Palmitoyl protein thioesterase	-
BjuA01g27240S	5.12162	8.21805	3.43201	4.08648	4.50869	2.93392	A01	24148343	24149143	+	189	-	-	-
BjuA01g27540S	0.980534	1.23136	0.897309	0.704417	0.938125	-0.703749	A01	24339124	24343882	+	1917	-	PF03595:Voltage-dependent anion channel|PF00179:Ubiquitin-conjugating enzyme	C4dic_mal_tran
BjuA01g27560S	-9.09857	-7.90812	-8.11463	-8.33618	-8.67688	-5.7501	A01	24364895	24366534	-	1412	-	-	-
BjuA01g27620S	-1.20168	-0.993358	-1.12612	-0.903187	-0.699314	1.15473	A01	24387580	24391482	-	2577	-	Q8LPT3.1 RecName: Full=Membrane protein of ER body-like protein && -	-
BjuA01g27760S	-3.08815	-1.52237	-0.99135	-1.68505	-1.3829	-2.8369	A01	24458577	24460913	-	999	-	PF03643:Vacuolar protein sorting-associated protein 26	-
BjuA01g28030S	-7.94035	-7.3665	-7.00449	-7.60711	-7.73357	-4.4312	A01	24595572	24597942	+	546	-	-	-
BjuA01g28040S	-2.02194	-1.8924	-1.68678	-1.71835	-2.57621	-1.18716	A01	24598606	24599834	+	711	-	PF03208:PRA1 family protein	-
BjuA01g28070S	2.74471	3.42269	3.0799	2.87597	2.96376	1.99187	A01	24615228	24618011	-	1951	-	-	-
BjuA01g28160S	-5.43006	-4.84977	-3.62019	-7.43791	-5.30593	-8.16535	A01	24681840	24684734	+	2329	-	Q9SZR9.2 RecName: Full=ABC transporter G family member 9; Short=ABC transporter ABCG.9; Short=AtABCG9; AltName: Full=Probable white-brown complex homolog protein 9; Short=AtWBC9 && PF01061:ABC-2 type transporter|PF00005:ABC transporter	ABC2_membrane
BjuA01g28250S	0.354197	-1.51468	-0.962091	-1.41834	-1.13779	-2.62886	A01	24717611	24718823	-	1116	-	PF00643:B-box zinc finger	zf-B_box
BjuA01g28280S	-11.6674	-9.49796	-10.8494	-11.4584	-11.0699	-10.1127	A01	24729391	24735177	-	4505	-	PF13966:zinc-binding in reverse transcriptase|PF00078:Reverse transcriptase (RNA-dependent DNA polymerase)	RVT_1
BjuA01g28450S	-4.5439	1.125	0.987526	-1.5927	-1.54415	-4.33507	A01	24868744	24869348	-	605	-	PF00234:Protease inhibitor/seed storage/LTP family	-
BjuA01g28460S	-1.98963	-1.91734	-1.65263	-1.71868	-2.64406	-1.5265	A01	24869770	24873582	+	1416	-	PF09756:DDRGK domain|PF01253:Translation initiation factor SUI1	SUI1
BjuA01g28540S	-2.16692	-2.31909	-1.81671	-1.2173	-1.44173	2.30829	A01	24894287	24896708	+	1572	-	-	-
BjuA01g28640S	-0.741875	-3.0612	-2.5344	-2.15908	-2.44242	-1.0077	A01	24948077	24949977	+	1305	-	-	-
BjuA01g28680S	0.52998	1.70329	1.13111	1.5405	2.16021	-2.83632	A01	24971542	24973859	-	1606	-	PF00657:GDSL-like Lipase/Acylhydrolase	Lipase_GDSL
BjuA01g28730S	-10.2891	2.26724	2.30463	-0.552743	-1.20431	0.913609	A01	24986691	24988108	+	738	-	PF05042:Caleosin related protein	-
BjuA01g28890S	-0.978131	0.688988	-2.03527	-1.26095	-1.18457	1.72899	A01	25107227	25110089	+	2274	-	PF03169:OPT oligopeptide transporter protein	OPT
BjuA01g29070S	-1.66074	-1.67349	-1.66776	-1.55505	-1.12662	-0.645186	A01	25199992	25202622	-	2384	-	-	-
BjuA01g29170S	-5.83665	-8.72485	-8.5997	-8.41808	-9.17052	-8.25581	A01	25241364	25243634	+	1410	-	PF02374:Anion-transporting ATPase	-
BjuA01g29240S	1.69445	-2.74593	-2.6678	-3.03361	-2.05282	-3.40993	A01	25262384	25265394	+	1720	-	PF00365:Phosphofructokinase	PFK
BjuA01g29280S	-6.33284	-5.74913	-4.01511	-5.68694	-6.1622	-5.41569	A01	25285957	25289164	+	240	-	-	-
BjuA01g29680S	-12.7955	-4.39113	-6.88394	-6.77632	-4.66189	-6.15634	A01	25590101	25593043	+	1784	-	PF08646:Replication factor-A C terminal domain	-
BjuA01g29940S	0.235379	-0.530042	-0.415741	-0.566806	-0.793409	-1.60018	A01	25724064	25726932	-	1367	-	PF00076:RNA recognition motif. (a.k.a. RRM, RBD, or RNP domain)	RRM_1
BjuA01g30230S	-1.50918	-1.99508	-0.925731	-1.46763	-1.07362	-1.4399	A01	25878567	25879919	-	1353	-	PF04504:Protein of unknown function, DUF573	-
BjuA01g30300S	-4.79776	1.1131	2.4009	-0.680068	-0.75967	0.57614	A01	25922057	25923305	-	959	-	PF01277:Oleosin	-
BjuA01g30360S	2.23521	0.938807	2.36524	0.921772	0.643301	-0.698465	A01	25941367	25944202	-	741	-	PF00550:Phosphopantetheine attachment site|PF04535:Domain of unknown function (DUF588)	PP-binding
BjuA01g30490S	-0.730053	0.93415	1.30172	1.20844	1.33722	1.73617	A01	26003372	26006582	+	2287	-	PF14008:Iron/zinc purple acid phosphatase-like protein C|PF16656:Purple acid Phosphatase, N-terminal domain|PF00149:Calcineurin-like phosphoesterase	Metallophos
BjuA01g30520S	-0.918482	-1.12753	-1.25847	-0.939011	-0.653981	-0.460751	A01	26020793	26023171	+	1403	-	PF10602:26S proteasome subunit RPN7|PF01399:PCI domain	-
BjuA01g30570S	-1.71255	-1.9349	-1.81032	-0.582385	-1.63963	1.31724	A01	26044746	26046619	+	930	-	PF00076:RNA recognition motif. (a.k.a. RRM, RBD, or RNP domain)	RRM_1
BjuA01g30760S	-1.79963	-1.04944	-1.57915	-1.17756	-1.11739	-1.65857	A01	26154161	26157329	-	1571	-	PF01217:Clathrin adaptor complex small chain|PF00928:Adaptor complexes medium subunit family	Adap_comp_sub
BjuA01g30850S	-3.08686	1.52803	-2.58144	-2.38898	-1.89191	1.02958	A01	26193426	26198134	-	3358	-	PF14381:Ethylene-responsive protein kinase Le-CTR1|PF07714:Protein tyrosine kinase	Pkinase_Tyr
BjuA01g30880S	-0.783525	-1.29075	-2.55971	-1.60164	-2.31319	-0.851611	A01	26207531	26214736	-	4088	-	PF01326:Pyruvate phosphate dikinase, PEP/pyruvate binding domain	-
BjuA01g30940S	-4.12802	-3.59489	-3.17003	-3.91566	-3.84242	-5.65427	A01	26254726	26255256	+	531	-	-	-
BjuA01g31040S	-5.43107	-5.48252	-7.65985	-9.45879	-8.85018	-7.7185	A01	26285678	26286007	-	330	-	-	-
BjuA01g31050S	-1.62164	-1.24451	-1.66222	-1.10957	-0.95842	-1.15501	A01	26288121	26304463	+	4743	-	PF05391:Lsm interaction motif|PF00759:Glycosyl hydrolase family 9|PF00076:RNA recognition motif. (a.k.a. RRM, RBD, or RNP domain)	RRM_1
BjuA01g31090S	5.4362	10.1864	9.9903	9.79616	9.49753	9.78538	A01	26317881	26323199	-	792	-	-	-
BjuA01g31230S	1.88136	1.44305	1.9212	1.44239	1.53508	-1.62319	A01	26403687	26405134	-	1229	-	PF03328:HpcH/HpaI aldolase/citrate lyase family	-
BjuA01g31390S	1.20376	2.85991	1.85589	1.21621	0.668752	1.54412	A01	26513180	26515449	-	588	-	-	-
BjuA01g31420S	-0.711778	1.00029	0.60383	0.980914	1.02133	-2.75155	A01	26519106	26519834	+	729	-	PF11623:Protein of unknown function (DUF3252)	-
BjuA01g31690S	4.64374	10.5031	6.36201	6.61935	8.06386	7.84848	A01	26716196	26719666	-	1614	-	PF03004:Plant transposase (Ptta/En/Spm family)	-
BjuA01g31850S	-1.01434	-0.49683	0.536943	0.51173	1.65926	-3.41189	A01	26842292	26845725	-	1576	-	PF00295:Glycosyl hydrolases family 28	-
BjuA01g32080S	-1.29292	-1.22422	-2.26085	-1.5476	-1.89738	1.48134	A01	27059010	27062312	-	1804	-	PF13178:Protein of unknown function (DUF4005)|PF00612:IQ calmodulin-binding motif	IQ
BjuA01g32240S	1.30977	1.07415	1.64229	0.683054	0.370664	-1.09777	A01	27199876	27201496	-	960	-	-	-
BjuA01g32250S	7.75931	6.29107	6.61521	6.59967	7.41508	2.39286	A01	27203227	27204835	+	1264	-	PF14226:non-haem dioxygenase in morphine synthesis N-terminal|PF03171:2OG-Fe(II) oxygenase superfamily	2OG-FeII_Oxy
BjuA01g32280S	-3.49005	-1.85918	-1.47962	-2.00897	-2.22528	-2.15797	A01	27212138	27213403	+	885	-	PF10693:Protein of unknown function (DUF2499)	-
BjuA01g32310S	-5.06563	-2.31141	-3.4638	-5.90251	-5.36812	-6.0402	A01	27244010	27246278	+	1249	-	-	-
BjuA01g32440S	-0.420123	0.508191	1.32806	1.38919	1.74372	3.54933	A01	27353471	27356077	-	1642	-	PF13414:TPR repeat	-
BjuA01g32580S	-0.256939	-2.36202	-0.743222	-1.32562	-1.46689	-0.575522	A01	27463344	27464202	+	694	-	PF01248:Ribosomal protein L7Ae/L30e/S12e/Gadd45 family	-
BjuA01g32620S	-11.6163	-2.68879	-6.38531	-1.21904	2.07558	5.19678	A01	27472369	27475189	+	1472	-	PF01148:Cytidylyltransferase family	-
BjuA01g32690S	-3.7977	-4.5637	-4.3953	-4.62009	-4.43287	-5.01332	A01	27507765	27509553	+	1050	-	PF01786:Alternative oxidase	AOX
BjuA01g32720S	-1.09568	-0.912677	-0.768057	-1.03805	-1.10203	-1.22307	A01	27515426	27516624	+	874	-	PF01592:NifU-like N terminal domain	-
BjuA01g32830S	1.94078	-0.781017	-0.617661	1.16069	1.5796	-3.63031	A01	27632293	27635905	-	1759	-	PF07731:Multicopper oxidase|PF00394:Multicopper oxidase|PF07732:Multicopper oxidase	-
BjuA01g32910S	-1.22177	0.609649	1.34988	1.07839	0.397706	-3.06131	A01	27700884	27712101	+	2466	-	PF16953:Protein-only RNase P	-
BjuA01g32940S	5.8885	8.0328	7.28491	7.3857	7.66374	5.77302	A01	27725707	27727069	+	1363	-	-	-
BjuA01g33000S	0.409649	1.73926	1.01524	1.51029	2.23575	0.904652	A01	27766097	27767898	+	943	-	PF04511:Der1-like family	-
BjuA01g33250S	-1.17881	3.21892	3.21256	2.53797	4.44956	-2.19147	A01	27975795	27978059	+	1394	-	PF00083:Sugar (and other) transporter	Sugar_tr
BjuA01g33270S	-1.7489	-0.516966	-1.06247	-1.02147	-0.872651	-1.2325	A01	27981153	27983352	-	1291	-	PF00635:MSP (Major sperm protein) domain	Motile_Sperm
BjuA01g33320S	-1.38976	-1.02002	-1.20846	-0.867501	-1.36448	-2.44514	A01	28032428	28036375	+	2806	-	PF08276:PAN-like domain|PF00954:S-locus glycoprotein domain|PF12398:Receptor serine/threonine kinase|PF11883:Domain of unknown function (DUF3403)|PF07714:Protein tyrosine kinase|PF01453:D-mannose binding lectin	Pkinase_Tyr
BjuA01g33500S	-0.7656	-0.898142	-0.416527	-0.856596	-0.929705	-2.28347	A01	28113969	28116345	-	1752	-	PF00226:DnaJ domain|PF02889:Sec63 Brl domain	Sec63
BjuA01g33560S	0.557893	0.480428	0.81783	0.715372	0.81655	1.66283	A01	28140842	28141976	+	1135	-	-	-
BjuA01g33600S	0.786843	-0.579349	0.938217	0.779078	1.38396	0.987956	A01	28156993	28158763	+	651	-	PF00111:2Fe-2S iron-sulfur cluster binding domain	Fer2
BjuA01g33630S	-3.75083	-7.79861	-6.09954	-5.98621	-7.33639	-3.49988	A01	28166526	28169814	-	2732	-	PF01762:Galactosyltransferase|PF00337:Galactoside-binding lectin	Galactosyl_T
BjuA01g34090S	-5.43205	1.75892	-1.48735	-1.94951	-3.18978	-9.21196	A01	28497145	28498621	-	973	-	-	-
BjuA01g34220S	-0.392089	-1.02357	-2.07132	-0.566608	-1.71087	0.684221	A01	28564521	28574236	+	7456	-	PF10596:U6-snRNA interacting domain of PrP8|PF08084:PROCT (NUC072) domain|PF10597:U5-snRNA binding site 2 of PrP8|PF01398:JAB1/Mov34/MPN/PAD-1 ubiquitin protease|PF12134:PRP8 domain IV core|PF08082:PRO8NT (NUC069), PrP8 N-terminal domain|PF10598:RNA recognition motif of the spliceosomal PrP8|PF08083:PROCN (NUC071) domain	Mov34
BjuA01g34280S	-10.1892	-9.56017	-10.0318	-8.9718	-3.60089	-6.14054	A01	28625972	28626917	+	946	-	-	-
BjuA01g34290S	-3.89507	-4.34883	-2.5721	-3.65869	-4.95453	-4.02314	A01	28629127	28630343	+	1080	-	PF13920:Zinc finger, C3HC4 type (RING finger)	-
BjuA01g34430S	-2.5623	-2.48358	-3.67979	-2.38275	-2.19427	-2.3184	A01	28737513	28739613	-	1731	-	PF00226:DnaJ domain	DnaJ
BjuA01g34510S	-6.91414	-0.652977	-0.812024	1.62832	3.90844	-2.47049	A01	28783403	28784887	+	1485	-	PF13439:Glycosyltransferase Family 4|PF00534:Glycosyl transferases group 1	Glycos_transf_1
BjuA01g34520S	-1.83799	-0.866883	-1.78753	-1.9209	-1.9197	-1.22583	A01	28785254	28789266	-	1922	-	PF06813:Nodulin-like	-
BjuA01g34730S	-2.77942	-3.9509	-3.03256	-4.06472	-2.94864	-4.41845	A01	28935376	28936606	+	756	-	PF12796:Ankyrin repeats (3 copies)	-
BjuA01g34860S	0.582502	1.48304	1.93325	0.885358	0.934567	1.28674	A01	29030368	29033519	-	1455	-	PF07823:Cyclic phosphodiesterase-like protein|PF06884:Protein of unknown function (DUF1264)	-
BjuA01g34880S	-0.957097	-1.27883	-1.07573	-0.95209	-0.83215	1.00522	A01	29041301	29044588	-	1873	-	-	-
BjuA01g34920S	-7.15051	-8.56018	-8.28448	-4.51512	-3.75392	-4.02729	A01	29068588	29071605	+	2002	-	PF13041:PPR repeat family	-
BjuA01g35030S	-2.67842	-0.844288	-1.22984	-1.4306	-0.728247	-2.40935	A01	29144121	29146077	+	1957	-	PF03822:NAF domain|PF00069:Protein kinase domain	Pkinase
BjuA01g35260S	-6.61587	-10.0523	-7.39846	-7.60361	-7.50538	-7.17774	A01	29281303	29287084	-	2694	-	-	-
BjuA01g35370S	-2.77626	-3.53178	-3.35759	-4.16223	-3.92598	-4.68955	A01	29340172	29341051	+	346	-	-	-
BjuA01g35430S	-2.34369	-1.60257	-0.769885	-2.33192	-3.80368	-5.39905	A01	29362198	29363656	-	954	-	PF13365:Trypsin-like peptidase domain	-
BjuA01g35440S	-8.11373	-4.85525	-8.42564	-9.12661	-9.10662	-8.82888	A01	29368052	29375115	+	7064	-	PF00098:Zinc knuckle|PF14227:gag-polypeptide of LTR copia-type|PF13976:GAG-pre-integrase domain|PF00665:Integrase core domain|PF00078:Reverse transcriptase (RNA-dependent DNA polymerase)|PF07727:Reverse transcriptase (RNA-dependent DNA polymerase)	RVT_2
BjuA01g35510S	-4.99578	-5.19658	-7.7513	-3.64664	-4.60634	-4.36817	A01	29446104	29454988	-	1866	-	PF00076:RNA recognition motif. (a.k.a. RRM, RBD, or RNP domain)	RRM_1
BjuA01g35520S	-6.97972	-6.30701	-6.48227	-6.60558	-6.19738	-5.74376	A01	29456170	29457755	-	802	-	-	-
BjuA01g35530S	-8.30827	-8.37494	-8.01152	-7.26569	-8.2231	-7.3921	A01	29461306	29462857	+	1020	-	PF08660:Oligosaccharide biosynthesis protein Alg14 like	-
BjuA01g35550S	-10.5257	-8.52567	-8.8846	-8.10277	-7.94284	-8.57996	A01	29464982	29471720	-	3051	-	PF05903:PPPDE putative peptidase domain|PF16913:Purine nucleobase transmembrane transport	-
BjuA01g35620S	-1.73801	-3.472	-2.22593	-2.39321	-2.89386	-2.11613	A01	29516595	29517469	+	645	-	PF01655:Ribosomal protein L32	-
BjuA01g35710S	0.47013	3.07275	2.02874	1.3175	0.745465	-1.57765	A01	29582001	29582858	-	696	-	-	-
BjuA01g35760S	1.89789	-0.850665	-1.28099	-1.11054	-1.07944	-1.52184	A01	29607342	29609276	+	1935	-	PF00010:Helix-loop-helix DNA-binding domain|PF14215:bHLH-MYC and R2R3-MYB transcription factors N-terminal	HLH
BjuA01g35830S	-0.563178	0.418018	0.644294	0.700713	0.965852	-1.21383	A01	29641970	29644182	-	1389	-	PF07687:Peptidase dimerisation domain|PF01546:Peptidase family M20/M25/M40	Peptidase_M20
BjuA01g35870S	7.2821	4.40931	5.01811	2.96188	2.94653	4.57547	A01	29679964	29680453	+	198	-	-	-
BjuA01g36020S	-1.11795	-1.29567	-1.05415	-1.23899	-1.74867	-1.53384	A01	29752814	29755800	-	1725	-	PF08652:RAI1 like PD-(D/E)XK nuclease	-
BjuA01g36080S	-5.05741	-6.73504	-6.29311	-5.78548	-5.4028	-4.79401	A01	29799545	29800264	-	720	-	-	-
BjuA01g36180S	-0.854062	1.62061	1.80101	2.28868	2.73165	-1.29491	A01	29841192	29841661	-	252	-	-	-
BjuA01g36280S	-8.87186	-8.38541	-8.65055	-8.95296	-8.3035	-6.15576	A01	29965610	29971198	-	5589	-	PF14111:Domain of unknown function (DUF4283)|PF00078:Reverse transcriptase (RNA-dependent DNA polymerase)|PF13966:zinc-binding in reverse transcriptase|PF03372:Endonuclease/Exonuclease/phosphatase family	RVT_1
BjuA01g36290S	0.365806	-1.67067	-0.964455	-1.50636	-1.3046	0.354322	A01	29974430	29976021	-	1116	-	PF01145:SPFH domain / Band 7 family	-
BjuA01g36300S	2.28687	6.84197	5.89416	-1.13604	-1.04225	-2.387	A01	29977375	29979551	+	1705	-	PF00190:Cupin	-
BjuA01g36340S	-0.682267	0.590927	-0.613131	-0.629608	-1.09876	-0.540346	A01	30020210	30023569	+	2836	-	PF14559:Tetratricopeptide repeat|PF13371:Tetratricopeptide repeat	-
BjuA01g36460S	-1.01401	-0.73272	-1.66487	-0.660225	-1.25457	-1.32641	A01	30114173	30118234	+	2950	-	PF14309:Domain of unknown function (DUF4378)|PF12552:Protein of unknown function (DUF3741)	-
BjuA01g36490S	-6.16563	-6.47982	-6.92353	-8.08819	-6.08404	-4.21121	A01	30130050	30150318	+	2679	-	PF00010:Helix-loop-helix DNA-binding domain	HLH
BjuA01g36500S	-8.57598	-7.17052	-8.16757	-7.89775	-8.98709	-5.07647	A01	30150213	30151725	-	831	-	-	-
BjuA01g36540S	-0.80265	-1.01358	-1.81915	0.635842	1.51161	-1.58279	A01	30197711	30203358	+	4236	-	PF02518:Histidine kinase-, DNA gyrase B-, and HSP90-like ATPase|PF01751:Toprim domain|PF00204:DNA gyrase B|PF16898:C-terminal associated domain of TOPRIM|PF00521:DNA gyrase/topoisomerase IV, subunit A	DNA_gyraseB
BjuA01g36570S	-2.31888	-1.45998	-1.85479	-1.14636	-1.99824	-1.60746	A01	30208668	30210458	+	1213	-	-	-
BjuA01g36630S	-0.223802	-1.0626	-0.869135	0.953626	0.736061	0.490116	A01	30235555	30252394	+	2868	-	PF00889:Elongation factor TS	-
BjuA01g36650S	-10.1157	-9.09568	-8.87535	-9.13159	-9.65465	-6.75425	A01	30266684	30267800	-	922	-	-	-
BjuA01g36680S	0.303409	0.86268	1.10465	0.499903	0.56974	0.664741	A01	30348508	30350173	+	1056	-	PF03357:Snf7	ESCRT-III
BjuA01g36710S	-0.709375	1.37968	1.12978	0.619118	0.594131	-1.88513	A01	30368418	30371205	+	1923	-	PF01019:Gamma-glutamyltranspeptidase	-
BjuA01g36780S	-1.20848	-3.8951	-3.42806	-3.275	-2.74905	-4.49812	A01	30442003	30444113	-	1731	-	PF00332:Glycosyl hydrolases family 17|PF07983:X8 domain	Glyco_hydro_17
BjuA01g36850S	-2.36252	-1.86158	-4.00298	-2.82096	-3.61491	-1.44542	A01	30479526	30483249	-	3161	-	PF03398:Regulator of Vps4 activity in the MVB pathway	-
BjuA01g36970S	0.546887	1.05524	0.837559	0.648382	1.10298	1.00137	A01	30541844	30543632	-	1178	-	PF00085:Thioredoxin	-
BjuA01g37020S	-5.47289	-6.18334	-5.60925	-5.59342	-5.01199	-5.23868	A01	30566179	30568523	-	2345	-	PF14392:Zinc knuckle|PF14111:Domain of unknown function (DUF4283)	-
BjuA01g37110S	-7.64067	-2.99271	-4.79566	-4.17587	-4.94701	-4.57336	A01	30632514	30633972	-	659	-	PF05915:Eukaryotic protein of unknown function (DUF872)	-
BjuA01g37120S	-1.9232	-1.94448	-1.78483	-2.23783	-2.26716	-1.17633	A01	30634269	30636674	-	1167	-	PF00400:WD domain, G-beta repeat	WD40
BjuA01g37170S	-2.91205	-1.82404	-2.51253	-2.18204	-3.36648	-4.37939	A01	30657689	30686530	-	6747	-	PF04776:Protein of unknown function (DUF626)	-
BjuA01g37360S	-1.93572	1.48558	1.12124	0.626935	1.40935	-2.74789	A01	30869003	30872565	-	2205	-	Q9SUM4.1 RecName: Full=VIN3-like protein 2; AltName: Full=Vernalization5/VIN3-like protein 1 && PF00041:Fibronectin type III domain|PF07227:PHD - plant homeodomain finger protein	fn3
BjuA01g37550S	-8.12522	-7.46506	-6.50656	-7.46469	-7.41563	-6.9311	A01	31015993	31016711	+	257	-	-	-
BjuA01g37600S	-7.65345	-8.06553	-7.35695	-6.48946	-9.39986	-8.24704	A01	31262730	31263513	+	311	-	-	-
BjuA01g37620S	-1.46149	-3.26865	-1.45632	-1.36975	-3.57242	-3.88315	A01	31274105	31276130	+	579	-	PF05620:Protein of unknown function (DUF788)	-
BjuA01g37650S	-2.70405	-2.21441	-1.75007	-2.23415	-2.00283	-2.03044	A01	31298075	31302788	-	1102	-	PF00448:SRP54-type protein, GTPase domain	-
BjuA01g37710S	-0.288643	-0.909379	-1.42851	-0.497696	-0.779349	-1.06517	A01	31339228	31342880	-	2537	-	PF02854:MIF4G domain|PF02847:MA3 domain	-
BjuA01g37810S	-2.07586	-3.8002	-4.63051	-5.7849	-5.48498	-4.78662	A01	31390092	31394939	-	4763	-	PF04576:Zein-binding|PF13041:PPR repeat family	-
BjuA01g37880S	-2.33078	-2.41984	-2.43406	-1.33	-1.08831	-1.81133	A01	31409524	31412212	-	1936	-	PF00883:Cytosol aminopeptidase family, catalytic domain|PF02789:Cytosol aminopeptidase family, N-terminal domain	-
BjuA01g37920S	2.32816	-1.83937	-1.2923	-1.54585	-1.55862	-1.76192	A01	31457243	31459740	+	2173	-	PF05577:Serine carboxypeptidase S28	Peptidase_S28
BjuA01g38060S	-5.20942	-3.61848	-0.780336	-2.42398	-2.40483	-2.59201	A01	31538212	31540343	+	927	-	PF04752:ChaC-like protein	ChaC
BjuA01g38070S	-2.8081	-2.89501	-2.53612	-2.28505	-2.85483	-3.35586	A01	31542407	31544738	+	915	-	PF00227:Proteasome subunit	Proteasome
BjuA01g38080S	6.56077	5.08318	5.82851	5.41513	6.98992	5.46898	A01	31544757	31569778	+	702	-	-	-
BjuA01g38160S	-1.65086	-1.42723	-1.26555	-1.15469	-0.706487	-1.30423	A01	31600429	31602029	+	1207	-	PF04776:Protein of unknown function (DUF626)	-
BjuA01g38180S	1.24063	-0.800266	0.566357	0.657901	1.10463	1.25243	A01	31606358	31607868	-	840	-	PF00830:Ribosomal L28 family	-
BjuA01g38500S	-3.79949	-6.43644	-6.66248	-5.34665	-6.31024	-6.51226	A01	31856419	31858802	-	946	-	PF09430:Protein of unknown function (DUF2012)	-
BjuA01g38640S	-0.281721	0.567208	-0.438026	-0.428766	-0.344896	-1.0358	A01	31934997	31946241	-	6018	-	PF00160:Cyclophilin type peptidyl-prolyl cis-trans isomerase/CLD|PF14569:Zinc-binding RING-finger|PF03552:Cellulose synthase	Pro_isomerase
BjuA01g38660S	-0.810108	-1.04817	-1.22591	-0.573977	-0.532876	-1.4252	A01	31951882	31954569	+	1215	-	PF05641:Agenet domain|PF03735:ENT domain	Agenet
BjuA01g38710S	0.636238	-0.277701	0.461297	0.8625	1.41869	2.08087	A01	31975237	31983663	-	3999	-	PF00955:HCO3- transporter family|PF00464:Serine hydroxymethyltransferase	SHMT
BjuA01g38750S	-9.74596	-4.84395	-4.38532	-3.88224	-3.91027	-6.56787	A01	32011437	32013356	-	1032	-	PF06200:tify domain	Zim
BjuA01g38790S	-2.26658	-2.50782	-2.515	-2.00904	-2.51289	-0.543515	A01	32022085	32024099	-	1360	-	-	-
BjuA01g38810S	-6.57185	-5.46941	-5.11894	-5.97265	-6.5005	-5.1123	A01	32036306	32037113	+	270	-	-	-
BjuA01g39050S	-0.546486	0.55243	-0.529911	1.33558	1.56036	1.14373	A01	32181928	32185323	-	1861	-	PF00365:Phosphofructokinase	PFK
BjuA01g39060S	-1.19417	0.672379	-1.017	-0.396132	-0.907023	-0.390386	A01	32187678	32191821	+	2440	-	PF04926:Poly(A) polymerase predicted RNA binding domain|PF04928:Poly(A) polymerase central domain|PF01909:Nucleotidyltransferase domain	NTP_transf_2
BjuA01g39120S	1.31894	-0.518639	1.40904	0.702369	0.908511	0.4486	A01	32251043	32252044	-	719	-	-	-
BjuA01g39170S	-2.00259	-2.70168	-2.89364	-2.11253	-1.92875	-1.62859	A01	32269974	32272063	-	849	-	PF01981:Peptidyl-tRNA hydrolase PTH2	PTH2
BjuA01g39250S	-7.81608	-6.91959	-6.71317	-5.96844	-6.93065	-3.19443	A01	32311645	32311809	+	165	-	PF13855:Leucine rich repeat	-
BjuA01g39320S	-1.00295	-0.542776	-0.874812	-0.88562	-0.553184	-0.830738	A01	32352833	32357137	-	2631	-	PF11838:ERAP1-like C-terminal domain|PF01433:Peptidase family M1	-
BjuA01g39450S	-1.34744	-0.662893	-1.54948	-0.690248	-1.42013	-2.45176	A01	32435531	32446517	-	4401	-	PF10075:CSN8/PSMD8/EIF3K family|PF05659:Arabidopsis broad-spectrum mildew resistance protein RPW8|PF00931:NB-ARC domain	NB-ARC
BjuA01g39570S	-1.70621	-1.25542	-1.11638	-1.48672	-1.71963	-1.83026	A01	32506209	32509677	-	2450	-	PF07228:Stage II sporulation protein E (SpoIIE)	SpoIIE
BjuA01g39580S	0.965948	0.44261	1.09796	1.16959	1.00421	1.08337	A01	32511509	32515404	+	1944	-	PF01474:Class-II DAHP synthetase family	-
BjuA01g39650S	-0.918427	-1.25704	-1.77499	-2.15407	-1.54661	-4.49789	A01	32541045	32541833	-	597	-	PF14705:Costars	-
BjuA01g39700S	-11.5408	-11.0228	-10.6899	-7.2947	-6.69964	-5.54894	A01	32557192	32559800	-	1275	-	PF01595:Domain of unknown function DUF21	-
BjuA01g39760S	-0.994792	-0.914252	-1.06577	-1.07702	-1.48494	-0.681951	A01	32585987	32592421	-	3042	-	F4JJT9.1 RecName: Full=Aspartate--tRNA ligase, chloroplastic/mitochondrial; AltName: Full=Aspartyl-tRNA synthetase; Short=AspRS && PF01336:OB-fold nucleic acid binding domain|PF02938:GAD domain|PF00152:tRNA synthetases class II (D, K and N)|PF05770:Inositol 1, 3, 4-trisphosphate 5/6-kinase	tRNA-synt_2
BjuA01g39820S	0.76116	1.3	1.57582	1.56758	1.50383	0.916205	A01	32635255	32636397	+	711	-	PF00097:Zinc finger, C3HC4 type (RING finger)	zf-C3HC4
BjuA01g39880S	-8.61577	-7.38141	-7.51283	-6.91612	-6.8864	-6.61125	A01	32667721	32674185	+	3533	-	PF15629:Permuted single zf-CXXC unit|PF15628:RRM in Demeter	-
BjuA01g40040S	-8.8878	0.793241	1.05525	0.718242	0.527417	-2.20009	A01	32762524	32766564	+	2771	-	PF14498:Glycosyl hydrolase family 65, N-terminal domain	-
BjuA01g40050S	-0.992284	-2.40582	-1.41934	-0.999788	-1.07541	-0.994967	A01	32768781	32770249	+	703	-	-	-
BjuA01g40060S	-1.03709	-2.05246	-1.72832	-1.32239	-2.23337	-1.02564	A01	32770248	32772183	-	1119	-	PF04176:TIP41-like family	-
BjuA01g40070S	-0.381701	-2.21031	-1.45475	-1.44223	-1.22837	-2.42727	A01	32772677	32774060	-	939	-	PF02114:Phosducin	-
BjuA01g40110S	-0.674254	-2.37559	-1.27226	-1.26439	-1.46798	-0.979237	A01	32790042	32791079	-	1038	-	PF10406:Transcription factor TFIID complex subunit 8 C-term|PF07524:Bromodomain associated	-
BjuA01g40120S	-1.53549	-8.87917	-8.9286	-9.10388	-7.97648	-3.87264	A01	32792835	32795391	-	1683	-	PF02401:LytB protein	-
BjuA01g40510S	0.509759	-2.04033	-1.4946	-1.3859	-1.5862	-0.467884	A01	33007621	33011004	+	2250	-	PF00271:Helicase conserved C-terminal domain|PF00270:DEAD/DEAH box helicase	DEAD
BjuA01g40740S	-1.0163	1.12175	0.921968	0.933986	1.77097	-0.744664	A01	33139793	33141273	+	991	-	PF04199:Putative cyclase	-
BjuA01g40860S	-4.22528	-3.90766	-3.75724	-3.34183	-2.83007	-5.78881	A01	33208007	33208836	-	830	-	-	-
BjuA01g40870S	-1.74344	-1.88556	-2.23523	-2.64124	-2.1217	-4.10336	A01	33209395	33212954	+	1432	-	PF08246:Cathepsin propeptide inhibitor domain (I29)|PF04142:Nucleotide-sugar transporter	-
BjuA01g40880S	-0.836326	-1.92107	-1.54606	-1.70661	-2.22289	-2.65608	A01	33214040	33216230	-	1104	-	PF01937:Protein of unknown function DUF89	DUF89
BjuA01g41150S	-6.38621	1.88247	-1.19317	-2.60408	-1.5094	-1.41962	A01	33321113	33322305	+	880	-	PF00581:Rhodanese-like domain	Rhodanese
BjuA01g41230S	-0.365665	1.19905	0.7333	0.537123	0.278127	1.87446	A01	33355820	33360851	-	3205	-	PF00694:Aconitase C-terminal domain|PF00330:Aconitase family (aconitate hydratase)	Aconitase
BjuA01g41290S	8.68497	5.7504	6.28121	5.93455	8.94387	5.80384	A01	33384821	33393640	+	1068	-	-	-
BjuA01g41300S	9.90736	9.59189	10.3415	9.60238	9.60861	9.0248	A01	33399353	33399749	+	282	-	-	-
BjuA01g41410S	0.677041	2.79911	2.98626	1.44377	1.11337	4.13717	A01	33439389	33439868	-	480	-	PF00226:DnaJ domain	DnaJ
BjuA01g41590S	-1.43278	3.29651	1.64105	2.52541	3.64775	2.33626	A01	33548294	33551020	+	1547	-	PF00171:Aldehyde dehydrogenase family	Aldedh
BjuA01g41630S	-7.21731	-4.36617	-3.60011	-2.7013	-2.00953	-2.06875	A01	33580978	33585041	-	1533	-	PF00067:Cytochrome P450	p450
BjuA01g41680S	-3.7229	-2.2193	-2.21699	-1.85365	-1.82497	-2.65811	A01	33609975	33613070	-	1803	-	PF00155:Aminotransferase class I and II	Aminotran_1_2
BjuA01g41940S	-3.6671	-1.04039	-3.07162	-1.87821	-3.26877	-3.41665	A01	33738627	33741900	+	2151	-	PF16188:C-terminal region of peptidase_M24|PF16189:Creatinase/Prolidase N-terminal domain|PF00557:Metallopeptidase family M24|PF01321:Creatinase/Prolidase N-terminal domain	Peptidase_M24
BjuA01g41990S	-1.36834	-0.789472	-1.1031	-1.20327	-1.2542	-2.20264	A01	33753104	33754540	-	984	-	PF00179:Ubiquitin-conjugating enzyme	UQ_con
BjuA01g42580S	1.68435	3.51029	2.88226	3.07413	4.52811	2.20363	A01	34083078	34084500	+	1072	-	PF00141:Peroxidase	-
BjuA01g42600S	-5.15365	-9.96292	-10.0346	-9.18518	-9.73423	-9.77923	A01	34093484	34095350	+	1226	-	PF08646:Replication factor-A C terminal domain	-
BjuA01g42930S	-0.427782	-0.688843	-0.769942	-1.17222	-1.78735	-1.78796	A01	34303856	34305493	+	1351	-	PF03016:Exostosin family	-
BjuA01g43010S	-0.142159	1.29383	1.42328	1.21413	1.27521	1.0013	A01	34333094	34333369	-	276	-	PF06645:Microsomal signal peptidase 12 kDa subunit (SPC12)	-
BjuA01g43090S	-0.981935	-2.52257	-1.77815	-1.27321	-0.952478	-1.05454	A01	34358031	34366296	-	4566	-	PF00226:DnaJ domain|PF00684:DnaJ central domain|PF00067:Cytochrome P450|PF01556:DnaJ C terminal domain|PF13041:PPR repeat family	DnaJ_C
BjuA01g43120S	-1.86832	-2.37707	-2.22435	-1.92504	-1.89429	-5.03096	A01	34377997	34379737	+	1079	-	-	-
BjuA01g43130S	0.768754	-1.45249	-1.23803	-0.471467	-0.883819	0.822358	A01	34379997	34380898	-	902	-	PF00276:Ribosomal protein L23	-
BjuA01g43200S	-2.66268	-0.965337	-1.34207	-1.35932	-1.40921	-5.68873	A01	34400535	34403436	+	1915	-	PF01658:Myo-inositol-1-phosphate synthase|PF07994:Myo-inositol-1-phosphate synthase	-
BjuA01g43300S	-6.50918	-4.27164	-5.34308	-6.6315	-5.88167	-6.35763	A01	34458743	34459276	-	357	-	PF09731:Mitochondrial inner membrane protein	-
BjuA01g43340S	0.193234	0.449283	0.776418	0.958579	1.02147	0.397625	A01	34466064	34472098	-	2874	-	PF01019:Gamma-glutamyltranspeptidase|PF00202:Aminotransferase class-III	Aminotran_3
BjuA01g43570S	0.483139	-2.46244	-0.728993	-0.623975	-0.788732	-1.02706	A01	34582885	34583756	-	527	-	Q9T029.1 RecName: Full=40S ribosomal protein S25-4 && PF03297:S25 ribosomal protein	-
BjuA01g43830S	-2.19398	-1.55087	-1.4996	-1.4493	-1.12293	-1.67717	A01	34720671	34722007	-	1214	-	PF00348:Polyprenyl synthetase	-
BjuA01g43860S	9.026	8.79541	10.1541	8.98831	8.80441	7.8568	A01	34738624	34739472	-	774	-	PF03330:Rare lipoprotein A (RlpA)-like double-psi beta-barrel|PF01357:Pollen allergen	-
BjuA01g43870S	12.7073	13.1519	13.4245	13.2546	12.5426	11.6725	A01	34739996	34741634	+	1299	-	PF01546:Peptidase family M20/M25/M40	Peptidase_M20
BjuA02g00010S	4.95827	10.828	5.1572	4.6873	4.74167	5.62553	A02	34408	35901	+	956	-	-	-
BjuA02g00020S	7.02854	4.9882	8.36318	9.25245	8.2225	5.77477	A02	36761	42784	-	3828	-	PF00373:FERM central domain|PF00225:Kinesin motor domain|PF00784:MyTH4 domain|PF09379:FERM N-terminal domain	Kinesin
BjuA02g00050S	-0.761811	0.529587	0.705159	1.46455	1.39528	3.20615	A02	59234	60439	+	918	-	-	-
BjuA02g00060S	-2.63019	2.2887	2.4654	0.701325	1.16231	-1.67109	A02	61380	63139	+	1220	-	PF00581:Rhodanese-like domain	Rhodanese
BjuA02g00170S	0.426662	0.844668	0.944548	1.24071	2.23115	-3.63701	A02	94101	95772	+	1283	-	PF01716:Manganese-stabilising protein / photosystem II polypeptide	-
BjuA02g00570S	-3.42744	-3.81097	-3.90152	-5.35087	-4.81599	-7.80861	A02	450318	458431	-	924	-	PF02309:AUX/IAA family	-
BjuA02g00770S	-7.93083	-3.45739	-2.23648	-2.6	-1.75818	-3.30344	A02	571939	572988	+	804	-	-	-
BjuA02g00810S	-9.6173	-11.5799	-10.898	-8.35849	-5.64153	-11.5944	A02	582364	583365	-	1002	-	-	-
BjuA02g00890S	-8.39621	-2.33661	-4.69075	-5.45674	-5.27117	-5.89283	A02	638152	641684	-	2573	-	PF03372:Endonuclease/Exonuclease/phosphatase family	Exo_endo_phos
BjuA02g00900S	-9.2974	-2.60455	-4.20517	-2.95441	-2.09092	-1.26714	A02	656140	657628	+	1434	-	-	-
BjuA02g01020S	1.049	1.6329	1.75687	1.08161	0.633805	1.08215	A02	717791	719062	-	366	-	-	-
BjuA02g01140S	0.749474	-2.2219	-1.88074	-2.30824	-3.07663	-1.48173	A02	775332	778648	-	2481	-	PF12872:OST-HTH/LOTUS domain|PF01936:NYN domain|PF14418:OST-HTH Associated domain	DUF88
BjuA02g01280S	-7.92542	-7.83547	-7.15695	-7.24255	-4.7399	-5.9931	A02	843698	844628	+	426	-	-	-
BjuA02g01320S	-2.0709	-2.33539	-1.94421	-2.95903	-1.92899	-3.04671	A02	855195	856464	+	1270	-	-	-
BjuA02g01350S	-10.5213	-11.8752	-11.2621	-7.2112	-6.66414	-6.13396	A02	869652	870313	-	662	-	-	-
BjuA02g01400S	-2.48936	-1.03437	-1.0917	-1.0541	-0.523876	-1.38009	A02	900924	902854	-	1558	-	-	-
BjuA02g01450S	-3.77901	-0.995334	-1.11893	-0.501669	-1.32842	-0.783728	A02	935337	936431	+	540	-	PF14368:Probable lipid transfer	-
BjuA02g01980S	-7.61942	-3.80637	-5.19387	-4.37436	-4.36346	-6.09046	A02	1244821	1245977	-	327	-	-	-
BjuA02g02260S	2.84418	5.30588	3.15216	-1.51414	-1.5274	-4.1044	A02	1417293	1418933	+	1193	-	PF06232:Embryo-specific protein 3, (ATS3)	-
BjuA02g02270S	-0.382094	1.05392	1.08989	0.819316	0.721209	0.663022	A02	1419752	1425217	+	799	-	PF06232:Embryo-specific protein 3, (ATS3)	-
BjuA02g02280S	0.368181	-1.55426	-1.56685	-0.776954	-1.04194	-0.64496	A02	1425949	1430088	+	2265	-	Q39189.2 RecName: Full=DEAD-box ATP-dependent RNA helicase 7 && PF08152:GUCT (NUC152) domain|PF00271:Helicase conserved C-terminal domain|PF00270:DEAD/DEAH box helicase	DEAD
BjuA02g02580S	-1.50607	0.899224	0.708114	0.273881	0.455813	-1.69709	A02	1686240	1692315	+	2889	-	PF07712:Stress up-regulated Nod 19|PF00262:Calreticulin family	-
BjuA02g02820S	-0.78456	-0.772225	-1.91794	-1.15931	-2.33215	-0.368084	A02	1814360	1818011	+	2039	-	PF04004:Leo1-like protein	-
BjuA02g03180S	-9.64168	-6.86546	-8.1199	-6.65936	-7.35161	-6.70706	A02	2049876	2050463	+	588	-	-	-
BjuA02g03190S	-8.99685	-6.32017	-7.18034	-4.88334	-6.52431	-5.94731	A02	2050605	2050997	+	201	-	PF03141:Putative S-adenosyl-L-methionine-dependent methyltransferase	-
BjuA02g03200S	-9.21762	-7.9218	-7.18117	-6.72373	-6.86759	-5.9058	A02	2051001	2051552	+	473	-	PF03141:Putative S-adenosyl-L-methionine-dependent methyltransferase	-
BjuA02g03260S	-3.59705	-3.42312	-1.40842	-2.19962	-1.57189	0.635012	A02	2080926	2081393	-	468	-	PF02941:Ferredoxin thioredoxin reductase variable alpha chain	-
BjuA02g03930S	-5.64766	5.93569	-1.6489	-2.81817	-3.69366	1.56226	A02	2534515	2537610	-	1884	-	PF00067:Cytochrome P450	p450
BjuA02g04020S	1.26702	0.874545	1.30628	0.693866	1.43717	-0.906336	A02	2599068	2601327	-	1395	-	-	-
BjuA02g04170S	-0.94143	3.59844	1.24695	1.22953	-0.286285	1.03031	A02	2737780	2739617	+	918	-	PF13639:Ring finger domain|PF05495:CHY zinc finger|PF14599:Zinc-ribbon	zf-CHY
BjuA02g04210S	-1.74939	-2.10625	-2.4649	-1.80855	-1.22735	-1.67814	A02	2781584	2783761	-	1181	-	Q84MB5.1 RecName: Full=Rhomboid-like protein 11, chloroplastic; Short=AtRBL11; Flags: Precursor && PF01694:Rhomboid family	Rhomboid
BjuA02g04490S	-1.64538	1.60962	1.1226	2.15721	2.66325	1.91028	A02	2939442	2944849	-	2718	-	PF00686:Starch binding domain	-
BjuA02g04630S	-2.53666	-3.54352	-5.17209	-4.14319	-2.38422	-1.32686	A02	3063207	3064260	+	1054	-	-	-
BjuA02g04720S	9.39278	10.6611	11.8564	10.7845	11.8339	10.0939	A02	3101452	3102305	+	749	-	PF00190:Cupin	-
BjuA02g04730S	5.52437	9.84765	7.49723	6.93556	8.37786	10.9285	A02	3106221	3114378	+	3288	-	PF02190:ATP-dependent protease La (LON) substrate-binding domain|PF05362:Lon protease (S16) C-terminal proteolytic domain|PF00004:ATPase family associated with various cellular activities (AAA)	AAA
BjuA02g05110S	-2.18924	-3.41901	-3.06731	-1.14611	-1.65421	-2.54697	A02	3425674	3426649	-	402	-	PF01282:Ribosomal protein S24e	Ribosomal_S24e
BjuA02g05120S	-1.58681	-1.48531	-0.973877	-0.759346	-1.00868	-2.23134	A02	3427999	3432203	-	1912	-	PF00069:Protein kinase domain	Pkinase
BjuA02g05260S	-0.840552	-1.01858	-1.68849	-0.317681	-0.889839	0.502646	A02	3516755	3520394	+	3096	-	-	-
BjuA02g05280S	-3.99576	-1.83008	-3.10126	-1.95355	-1.33954	-2.26947	A02	3529856	3532242	-	1289	-	PF01370:NAD dependent epimerase/dehydratase family	Epimerase
BjuA02g05370S	-9.65876	-10.339	-9.9359	-8.29546	-8.96982	-10.4333	A02	3581534	3582615	+	1082	-	-	-
BjuA02g05390S	5.64837	7.28353	7.02326	6.86813	6.14458	5.42065	A02	3597436	3600500	-	933	-	PF00675:Insulinase (Peptidase family M16)	-
BjuA02g05430S	-1.14744	-1.39012	-1.60484	-0.874682	-0.66874	-4.11035	A02	3655689	3659026	+	1966	-	PF00285:Citrate synthase|PF00549:CoA-ligase	Citrate_synt
BjuA02g05440S	7.53575	11.2824	5.40345	6.91644	5.20078	7.17116	A02	3661709	3662463	+	652	-	PF00168:C2 domain	C2
BjuA02g05460S	-7.71864	-14.7581	-14.1256	-8.09005	-4.96789	-13.8855	A02	3683872	3689236	+	4144	-	PF05193:Peptidase M16 inactive domain|PF16187:Middle or third domain of peptidase_M16|PF00675:Insulinase (Peptidase family M16)	-
BjuA02g05520S	1.74044	1.14767	1.27778	1.62182	1.71824	2.49453	A02	3733437	3734014	+	423	-	PF00320:GATA zinc finger	GATA
BjuA02g05710S	-10.1248	-8.63234	-8.89012	-6.20705	-5.68033	-8.73001	A02	3844718	3848596	-	1328	-	-	-
BjuA02g05720S	1.6511	1.10537	1.18932	-0.830166	0.334269	-3.35	A02	3850890	3853111	+	1371	-	PF02803:Thiolase, C-terminal domain|PF00108:Thiolase, N-terminal domain	Thiolase_N
BjuA02g05830S	-9.66204	-9.19336	-8.94324	-5.64593	-4.72445	-5.14964	A02	3910072	3918347	+	495	-	-	-
BjuA02g05860S	3.32762	1.31194	2.3512	2.12872	1.55953	1.52925	A02	3935352	3936734	+	786	-	PF00254:FKBP-type peptidyl-prolyl cis-trans isomerase	FKBP_C
BjuA02g05900S	-7.33869	-10.7531	-9.51645	-9.44359	-5.74505	-8.68779	A02	3954063	3954811	-	495	-	-	-
BjuA02g05920S	-8.76854	-6.23783	-8.21423	-5.57016	-6.62679	-3.98275	A02	3960215	3961309	-	852	-	-	-
BjuA02g05970S	-11.0779	-8.07741	-9.35759	-8.96929	-6.85829	-7.13226	A02	3998832	4002258	-	2047	-	PF07899:Frigida-like protein	-
BjuA02g06010S	-3.47469	6.92097	7.16607	4.53706	4.91943	3.27486	A02	4039698	4044586	+	1389	-	PF00108:Thiolase, N-terminal domain|PF02803:Thiolase, C-terminal domain	Thiolase_N
BjuA02g06060S	-8.86207	-8.20718	-8.02072	-7.07474	-6.73346	-6.85596	A02	4061172	4061769	-	432	-	-	-
BjuA02g06120S	-1.11497	1.73793	0.558673	1.94225	2.65115	-0.886604	A02	4130203	4142534	+	5019	-	PF07732:Multicopper oxidase|PF14500:Dos2-interacting transcription regulator of RNA-Pol-II|PF00394:Multicopper oxidase|PF12460:RNAPII transcription regulator C-terminal|PF07731:Multicopper oxidase	-
BjuA02g06160S	3.15978	3.7595	2.56315	2.03945	2.77861	1.38297	A02	4157771	4162219	-	2766	-	PF08022:FAD-binding domain|PF01794:Ferric reductase like transmembrane component|PF08414:Respiratory burst NADPH oxidase|PF08030:Ferric reductase NAD binding domain	FAD_binding_8
BjuA02g06430S	8.11044	10.6651	6.6662	7.90875	9.49327	7.90661	A02	4431472	4431934	-	387	-	-	-
BjuA02g06550S	1.40391	4.20207	2.58943	2.47495	2.54035	1.18788	A02	4512236	4515589	-	699	-	-	-
BjuA02g06760S	-3.86435	-1.23172	-1.19218	-1.66323	-2.07713	-5.17362	A02	4619304	4622552	+	1923	-	PF02149:Kinase associated domain 1|PF00069:Protein kinase domain|PF00627:UBA/TS-N domain	Pkinase
BjuA02g06790S	-2.18011	2.78092	-2.97334	-4.00012	-2.22422	-7.06327	A02	4632600	4633174	+	575	-	-	-
BjuA02g07200S	-6.9821	-5.70455	-7.29479	-8.91253	-7.80481	-7.84216	A02	4828412	4829733	-	961	-	-	-
BjuA02g07450S	3.81087	4.27893	4.35713	3.52001	3.11774	3.02932	A02	5024380	5046438	+	2780	-	PF01985:CRS1 / YhbY (CRM) domain|PF06999:Sucrase/ferredoxin-like	-
BjuA02g07570S	0.539474	-0.681228	0.646409	0.637827	0.902333	1.14161	A02	5107588	5109362	-	1170	-	-	-
BjuA02g07620S	-8.31446	-2.54085	-2.38437	-1.96016	-2.11274	-1.57267	A02	5122508	5128923	-	3383	-	PF07819:PGAP1-like protein	-
BjuA02g07670S	6.1	9.32227	7.91176	8.50433	8.98524	7.5325	A02	5166419	5166863	+	445	-	PF03061:Thioesterase superfamily	4HBT
BjuA02g07730S	1.47561	2.14448	1.49289	1.4212	0.76172	0.672673	A02	5236868	5240246	+	1368	-	PF14681:Uracil phosphoribosyltransferase|PF00485:Phosphoribulokinase / Uridine kinase family	-
BjuA02g07810S	-0.39276	0.528716	0.844358	0.796735	0.797408	0.63417	A02	5276020	5278089	-	1724	-	PF10539:Development and cell death domain	-
BjuA02g08170S	3.96012	6.90389	4.79332	5.26965	5.2162	8.27997	A02	5532429	5534156	-	1125	-	PF07714:Protein tyrosine kinase	Pkinase_Tyr
BjuA02g08250S	-1.70574	-2.5167	-1.65238	-1.45731	-1.98436	-2.25316	A02	5581050	5581875	-	684	-	PF00076:RNA recognition motif. (a.k.a. RRM, RBD, or RNP domain)|PF00098:Zinc knuckle	RRM_1
BjuA02g08260S	-1.36885	-4.21056	-3.35614	-2.94684	-2.73637	-1.16338	A02	5582285	5584087	+	1505	-	PF01170:Putative RNA methylase family UPF0020	-
BjuA02g08360S	-9.64313	-2.73255	-5.99125	-6.16752	-3.68433	-8.85385	A02	5737549	5738493	+	252	-	-	-
BjuA02g08370S	-9.34234	-4.67988	-3.09948	-4.86854	-4.89639	-6.48002	A02	5739010	5739333	+	198	-	-	-
BjuA02g08520S	-2.58432	-2.72585	-2.14398	-2.87694	-2.77011	-1.41488	A02	5872894	5880943	-	1980	-	PF07800:Protein of unknown function (DUF1644)	-
BjuA02g08600S	-9.18856	-9.54465	-8.96885	-8.90965	-5.23017	-8.2935	A02	5953754	5955038	-	387	-	-	-
BjuA02g08720S	-7.09923	-6.79478	-6.54828	-6.96692	-6.2331	-6.66732	A02	6074446	6074892	-	270	-	-	-
BjuA02g08810S	-1.61083	-3.31411	-3.30335	-2.82505	-3.54337	-2.28597	A02	6132065	6133634	-	1171	-	-	-
BjuA02g09090S	-6.63936	-7.294	-6.57021	-6.2075	-6.23407	-5.68318	A02	6349664	6349978	-	315	-	-	-
BjuA02g09500S	7.42193	9.00782	11.0685	9.90687	9.89586	8.83979	A02	6655084	6662186	-	999	-	PF08449:UAA transporter family	-
BjuA02g09540S	-2.38507	-1.86603	-2.55038	-1.39605	-2.80378	-2.30904	A02	6678252	6679657	-	764	-	PF00179:Ubiquitin-conjugating enzyme	UQ_con
BjuA02g09910S	-1.07001	0.566178	1.37471	0.737771	0.404869	1.69531	A02	6918748	6921068	-	1252	-	PF06454:Protein of unknown function (DUF1084)	-
BjuA02g10050S	-10.8034	-8.78768	-9.91246	-6.7536	-5.95459	-5.73992	A02	7051490	7054272	+	2129	-	PF02990:Endomembrane protein 70	-
BjuA02g10150S	-8.25771	-8.08339	-7.55681	-8.37079	-8.27859	-7.25588	A02	7153585	7153856	-	180	-	-	-
BjuA02g10160S	-8.08719	-7.17493	-7.08225	-8.20169	-6.63626	-4.97253	A02	7153928	7154686	-	441	-	-	-
BjuA02g10240S	-4.17888	-4.51745	-4.77063	-5.85914	-4.38175	-4.53397	A02	7227437	7235127	-	1788	-	PF00628:PHD-finger	PHD
BjuA02g10260S	-5.61057	-2.95796	-1.05826	-3.26408	-2.52779	-4.00367	A02	7249215	7251784	+	980	-	PF01988:VIT family	DUF125
BjuA02g10370S	-4.0579	-2.74119	-2.3077	-3.06423	-2.46409	-2.19371	A02	7319064	7320151	-	900	-	-	-
BjuA02g10670S	1.31839	1.03285	1.08579	0.788525	1.05377	1.21594	A02	7570770	7571841	-	665	-	-	-
BjuA02g10730S	-11.4812	-10.333	-10.43	-9.32703	-10.8413	-9.04738	A02	7594869	7597122	-	672	-	-	-
BjuA02g10890S	-9.88122	-6.54858	-5.87276	-9.00273	-5.52651	-5.7027	A02	7704126	7704783	-	516	-	-	-
BjuA02g10930S	-0.399589	-0.726458	-0.783314	-0.6893	-0.600777	-1.32887	A02	7749125	7756837	+	1853	-	PF00274:Fructose-bisphosphate aldolase class-I	-
BjuA02g10940S	-5.90847	-6.17211	-6.31509	-6.86871	-4.46337	-5.22453	A02	7750242	7753738	-	3497	-	PF02721:Domain of unknown function DUF223	-
BjuA02g11020S	-2.69659	-0.983294	-1.13205	-0.752319	-0.746698	-1.22189	A02	7777705	7780332	-	1896	-	PF01501:Glycosyl transferase family 8	Glyco_transf_8
BjuA02g11180S	0.469455	0.369415	1.16364	0.58075	0.83639	0.965114	A02	7847265	7853270	+	2173	-	PF00076:RNA recognition motif. (a.k.a. RRM, RBD, or RNP domain)	RRM_1
BjuA02g11210S	-5.53209	2.08068	1.5351	1.42006	2.39939	-3.50494	A02	7864029	7864654	+	626	-	PF16845:Aspartic acid proteinase inhibitor	-
BjuA02g11240S	2.00319	0.440979	1.04975	0.75611	1.22367	-3.03214	A02	7887123	7907931	+	1620	-	PF01095:Pectinesterase|PF00071:Ras family	Ras
BjuA02g11560S	0.165239	0.688093	1.12651	0.595416	0.565493	-0.339973	A02	8092411	8094716	-	1559	-	PF00174:Oxidoreductase molybdopterin binding domain|PF03404:Mo-co oxidoreductase dimerisation domain	-
BjuA02g11660S	-6.91338	-3.19233	-4.13166	-3.20208	-3.42107	-6.34043	A02	8225153	8226526	+	848	-	-	-
BjuA02g11900S	-0.82009	-8.19297	-8.87694	-6.2649	-9.33787	-8.24339	A02	8487584	8498858	-	1260	-	PF00300:Histidine phosphatase superfamily (branch 1)	-
BjuA02g12150S	7.2086	8.27048	7.82859	8.34523	7.28314	5.29051	A02	8696469	8704726	+	1719	-	-	-
BjuA02g12170S	-6.81759	4.90499	2.62751	3.15908	1.528	2.2679	A02	8719322	8724062	-	3597	-	PF00931:NB-ARC domain|PF01582:TIR domain	TIR
BjuA02g12440S	0.97699	0.87916	0.565269	1.34412	1.69814	-3.32574	A02	8973404	8976384	-	1542	-	PF03151:Triose-phosphate Transporter family	-
BjuA02g12670S	-6.86085	-4.46901	-5.24751	-5.38097	-6.30749	-5.52324	A02	9259188	9260127	-	342	-	-	-
BjuA02g12800S	10.7949	9.60731	10.4988	9.76711	7.64943	9.16543	A02	9399431	9400353	-	651	-	PF00071:Ras family	Ras
BjuA02g13060S	-7.48714	-6.56862	-4.65255	-5.27337	-7.13177	-5.94666	A02	9688595	9689185	+	303	-	-	-
BjuA02g13170S	-9.8751	-9.50925	-9.65365	-9.60929	-10.2915	-5.15374	A02	9840591	9849538	+	3446	-	PF04566:RNA polymerase Rpb2, domain 4|PF04561:RNA polymerase Rpb2, domain 2|PF04567:RNA polymerase Rpb2, domain 5|PF04563:RNA polymerase beta subunit|PF00562:RNA polymerase Rpb2, domain 6|PF04560:RNA polymerase Rpb2, domain 7|PF04565:RNA polymerase Rpb2, domain 3	RNA_pol_Rpb2_6
BjuA02g13200S	-7.8229	-8.76194	-7.82	-8.66139	-9.35477	-6.08644	A02	9875846	9876697	-	315	-	-	-
BjuA02g13280S	-6.79006	-5.71408	-5.50891	-5.93409	-6.18243	-5.59571	A02	9937374	9937920	+	249	-	-	-
BjuA02g13500S	-10.3401	-8.38644	-9.42999	-7.47561	-9.74594	-5.85102	A02	10174032	10175876	-	1033	-	-	-
BjuA02g13580S	2.19886	1.93591	2.46059	3.07474	3.33283	1.92448	A02	10220676	10222511	+	1701	-	PF00091:Tubulin/FtsZ family, GTPase domain|PF03953:Tubulin C-terminal domain	Tubulin
BjuA02g13600S	7.98753	7.01676	7.05666	5.5938	7.07062	5.46202	A02	10223621	10224130	-	510	-	Q9SY65.2 RecName: Full=SKP1-like protein 18; Short=AtSK18 && PF01466:Skp1 family, dimerisation domain|PF03931:Skp1 family, tetramerisation domain|PF12921:Mitochondrial ATPase expression	Skp1
BjuA02g13660S	-6.59829	-5.16581	-5.7306	-4.46742	-6.41731	-6.4807	A02	10255619	10260913	-	294	-	-	-
BjuA02g13690S	-2.73786	-3.47583	-2.48701	-3.04922	-2.91334	-2.10996	A02	10284339	10292565	-	4776	-	F4I594.1 RecName: Full=Disease resistance protein RML1A; AltName: Full=Protein RESISTANCE TO LEPTOSPHAERIA MACULANS 1A && PF00931:NB-ARC domain|PF07725:Leucine Rich Repeat|PF01582:TIR domain|PF02606:Tetraacyldisaccharide-1-P 4'-kinase	NB-ARC
BjuA02g14360S	2.24521	2.31926	2.06555	0.94707	1.15288	1.48179	A02	11202038	11205122	+	1752	-	PF01399:PCI domain	-
BjuA02g14420S	-9.85762	-8.09156	-8.97029	-7.27416	-6.6489	-7.26124	A02	11278919	11280282	+	1268	-	PF00642:Zinc finger C-x8-C-x5-C-x3-H type (and similar)	zf-CCCH
BjuA02g14550S	1.1666	1.51988	0.935876	0.932238	1.20849	2.93558	A02	11505892	11508013	+	2122	-	PF00067:Cytochrome P450	p450
BjuA02g14730S	-6.65631	-7.52981	-6.33012	-9.42049	-9.34692	-7.1223	A02	11821684	11822882	-	189	-	-	-
BjuA02g14810S	-7.66212	-8.0217	-6.17604	-5.58425	-5.94428	-5.38551	A02	12067563	12074260	-	1343	-	-	-
BjuA02g14860S	-5.16595	-2.39555	-2.46732	-4.00137	-3.26817	-5.97985	A02	12227649	12228443	+	795	-	PF13639:Ring finger domain	-
BjuA02g14950S	1.84954	1.21859	2.23557	1.57006	2.23613	2.95927	A02	12619052	12621109	+	1219	-	PF05542:Protein of unknown function (DUF760)	-
BjuA02g15230S	-7.56249	-6.15213	-7.37973	-7.3127	-7.10087	-3.34875	A02	13489118	13489661	-	180	-	-	-
BjuA02g15360S	-1.61906	-1.09661	-1.15938	-1.09379	-1.1027	-3.06068	A02	13748445	13751144	-	1155	-	PF12697:Alpha/beta hydrolase family	-
BjuA02g15400S	-8.2479	-7.63601	-6.13127	-5.64631	-5.54638	-4.48453	A02	13816601	13817262	+	180	-	-	-
BjuA02g15570S	-1.70067	-7.22409	-4.59629	-4.05857	-3.22695	-5.60537	A02	14417776	14417940	+	165	-	-	-
BjuA02g15630S	-8.23348	-7.92598	-7.53638	-7.14984	-7.05148	-5.72536	A02	15252903	15253751	-	354	-	-	-
BjuA02g15810S	-8.95758	-7.90456	-9.66945	-9.40178	-7.30653	-9.11784	A02	15486855	15487361	-	507	-	-	-
BjuA02g15850S	1.35756	-0.381471	0.896763	0.424147	0.901287	0.397559	A02	15501831	15503550	-	1003	-	PF00334:Nucleoside diphosphate kinase	NDK
BjuA02g15870S	-6.92568	-6.26427	-5.22575	-4.60616	-4.27052	-5.61317	A02	15515033	15515744	+	577	-	Q96286.2 RecName: Full=S-adenosylmethionine decarboxylase proenzyme 1; Short=AdoMetDC1; Contains: RecName: Full=S-adenosylmethionine decarboxylase 1 alpha chain; Contains: RecName: Full=S-adenosylmethionine decarboxylase 1 beta chain; Flags: Precursor && -	-
BjuA02g15930S	-0.716596	-1.59444	-1.89243	-1.72647	-1.18462	-2.52636	A02	15560605	15561770	+	708	-	PF01991:ATP synthase (E/31 kDa) subunit	-
BjuA02g15940S	-9.58075	-11.0167	-9.16733	-9.43289	-9.61421	-5.1239	A02	15569230	15569868	-	327	-	-	-
BjuA02g15950S	-7.13708	-8.86134	-7.51439	-7.87927	-8.23416	-7.2202	A02	15569923	15570389	-	333	-	-	-
BjuA02g15990S	-11.1068	-5.49764	-7.82411	-7.66264	-7.83884	-6.28894	A02	15659149	15668103	-	2754	-	PF08022:FAD-binding domain|PF01794:Ferric reductase like transmembrane component|PF08030:Ferric reductase NAD binding domain|PF08414:Respiratory burst NADPH oxidase	FAD_binding_8
BjuA02g16010S	0.740491	-1.31418	-0.871325	1.62084	2.04641	3.36512	A02	15678308	15680011	+	1704	-	PF01472:PUA domain|PF16198:tRNA pseudouridylate synthase B C-terminal domain|PF08068:DKCLD (NUC011) domain|PF01509:TruB family pseudouridylate synthase (N terminal domain)	-
BjuA02g16030S	1.59091	4.2528	3.80066	5.25108	5.151	1.85349	A02	15693298	15696826	+	903	-	PF00112:Papain family cysteine protease|PF08246:Cathepsin propeptide inhibitor domain (I29)	Peptidase_C1
BjuA02g16040S	-4.59669	-8.34537	-8.71824	-7.73142	-5.44646	-8.72999	A02	15727361	15730862	+	1314	-	PF08246:Cathepsin propeptide inhibitor domain (I29)|PF00112:Papain family cysteine protease	Peptidase_C1
BjuA02g16110S	0.470209	0.858442	0.709592	0.497997	1.19422	1.58976	A02	15771010	15773785	-	2042	-	PF01426:BAH domain|PF07500:Transcription factor S-II (TFIIS), central domain	BAH
BjuA02g16130S	0.539569	0.460814	0.761921	-0.365292	-0.525019	1.08076	A02	15793687	15795228	+	1003	-	PF00255:Glutathione peroxidase	GSHPx
BjuA02g16160S	-9.17433	-8.91781	-7.63306	-8.20581	-9.10468	-4.0312	A02	15836780	15837501	-	225	-	-	-
BjuA02g16350S	-8.81864	-9.13662	-8.74461	-7.83187	-8.10574	-5.80081	A02	15946963	15949301	+	1096	-	PF00638:RanBP1 domain	-
BjuA02g16490S	10.1828	12.4963	10.1457	7.93738	9.49889	6.67635	A02	16114629	16114991	-	363	-	-	-
BjuA02g16670S	-0.679165	3.76185	2.23749	3.38389	3.32548	5.73192	A02	16224691	16227384	-	2068	-	PF00515:Tetratricopeptide repeat|PF13414:TPR repeat	TPR_1
BjuA02g16820S	4.84125	4.10492	5.58784	7.8229	4.90654	5.74523	A02	16398784	16413958	-	531	-	-	-
BjuA02g16890S	-4.05814	2.60115	2.18137	2.3135	3.53536	-4.16103	A02	16471597	16472925	-	1329	-	PF00231:ATP synthase	-
BjuA02g16950S	-3.0352	-5.96121	-4.16071	-5.08018	-4.78545	-1.95754	A02	16527807	16529056	+	980	-	PF11221:Subunit 21 of Mediator complex	-
BjuA02g17000S	-10.6714	-11.2064	-10.7688	-7.73088	-11.0372	-10.6441	A02	16614048	16619018	-	1851	-	-	-
BjuA02g17030S	-5.98314	-5.06794	-5.21123	-5.06454	-7.57779	-5.43147	A02	16652934	16657905	-	1851	-	-	-
BjuA02g17110S	-0.3744	0.534331	-0.791031	-0.440338	-0.923915	-0.623668	A02	16764256	16769487	+	2954	-	PF00149:Calcineurin-like phosphoesterase	Metallophos
BjuA02g17270S	1.84738	2.67973	4.00676	1.24776	0.724803	2.18436	A02	17016889	17018157	+	707	-	PF05564:Dormancy/auxin associated protein	-
BjuA02g17370S	-1.55563	0.720422	-1.13368	-1.75316	-1.11619	-1.23932	A02	17072342	17083168	+	1866	-	PF12776:Myb/SANT-like DNA-binding domain|PF00043:Glutathione S-transferase, C-terminal domain|PF02798:Glutathione S-transferase, N-terminal domain	GST_N
BjuA02g17450S	-2.79151	-1.34918	-2.13488	-1.66915	-2.29813	-1.8644	A02	17152320	17158597	+	3888	-	PF00004:ATPase family associated with various cellular activities (AAA)	AAA
BjuA02g17750S	-2.71227	-1.05072	-0.796791	-0.634703	-1.10683	-0.699952	A02	17537025	17538385	+	1361	-	-	-
BjuA02g18310S	-3.44512	0.567988	-0.751095	-1.32972	-1.19419	-5.5765	A02	18015983	18017482	-	1148	-	-	-
BjuA02g18380S	-3.27196	2.80903	2.76958	1.23782	1.55786	3.03815	A02	18043168	18043545	-	378	-	PF15697:Domain of unknown function (DUF4666)	-
BjuA02g18390S	-9.83317	-9.28186	-8.987	-6.38394	-6.07886	-7.8353	A02	18043740	18044159	-	420	-	-	-
BjuA02g18580S	5.04222	7.14832	4.85939	7.32293	3.91959	6.59918	A02	18140116	18142252	-	1615	-	PF02782:FGGY family of carbohydrate kinases, C-terminal domain|PF00370:FGGY family of carbohydrate kinases, N-terminal domain	FGGY_N
BjuA02g18990S	-2.18157	-1.99844	-1.5758	-2.29348	-3.70007	-2.28968	A02	18402013	18404397	-	2233	-	PF01535:PPR repeat|PF13041:PPR repeat family	PPR
BjuA02g19010S	4.83054	5.42233	6.38425	3.72201	1.34315	5.32768	A02	18413471	18414442	-	807	-	PF00226:DnaJ domain	DnaJ
BjuA02g19100S	-4.3214	7.78517	6.20763	5.5015	4.02468	3.98127	A02	18476542	18486243	-	621	-	-	-
BjuA02g19160S	-10.0061	-6.77589	-8.01893	-8.63777	-7.71555	-7.87791	A02	18517278	18519937	+	618	-	PF00171:Aldehyde dehydrogenase family	Aldedh
BjuA02g19230S	0.953403	1.92203	2.26213	1.23643	1.0401	1.14224	A02	18563288	18564142	+	366	-	PF02458:Transferase family	-
BjuA02g19290S	-9.6473	-8.41339	-9.0349	-6.18637	-7.44536	-7.63224	A02	18592203	18594538	-	804	-	-	-
BjuA02g19440S	1.21725	0.610141	1.8401	0.670232	1.68095	-1.8179	A02	18690409	18691574	-	794	-	PF04725:Photosystem II 10 kDa polypeptide PsbR	-
BjuA02g19580S	-1.69772	-2.32683	-1.15616	-0.992915	-1.10655	-1.50004	A02	18786787	18788071	-	1088	-	PF00572:Ribosomal protein L13	-
BjuA02g19860S	-3.46068	-3.23531	-5.75882	-4.52679	-4.76784	-1.21929	A02	19000506	19002298	-	1628	-	PF07690:Major Facilitator Superfamily	MFS_1
BjuA02g19870S	-5.81595	-6.56469	-6.53745	-5.66782	-5.48085	-4.95639	A02	19002788	19003866	+	348	-	-	-
BjuA02g19950S	-1.23308	-1.15631	-0.854479	-1.3479	-1.41073	-1.84397	A02	19101218	19101986	+	201	-	-	-
BjuA02g20070S	-7.95145	-5.98079	-7.88931	-7.64147	-6.63318	-7.03579	A02	19199482	19200757	-	564	-	-	-
BjuA02g20130S	6.39152	6.20165	10.6606	8.46103	5.83594	7.30554	A02	19236287	19238142	+	1173	-	-	-
BjuA02g20270S	0.403839	0.600255	-1.42301	-0.993776	2.88918	-4.54453	A02	19332858	19335653	-	1536	-	PF00085:Thioredoxin|PF13848:Thioredoxin-like domain	-
BjuA02g20910S	3.13986	3.3439	3.22811	3.2818	2.02829	3.61877	A02	19928970	19930686	+	1155	-	PF04776:Protein of unknown function (DUF626)	-
BjuA02g20950S	-10.2649	-6.22215	-9.33238	-6.39607	-6.30939	-5.09797	A02	19944760	19957644	+	1586	-	PF08646:Replication factor-A C terminal domain	-
BjuA02g21000S	3.90411	4.04243	4.67906	4.39148	2.64465	2.31008	A02	19977006	19985093	-	1497	-	-	-
BjuA02g21010S	-7.78771	-2.64256	-2.67091	-2.86065	-2.79235	-1.86132	A02	19986748	19987218	-	324	-	-	-
BjuA02g21130S	3.81628	4.01895	6.70029	5.35759	4.91568	7.10226	A02	20030907	20032801	-	1895	-	PF13193:AMP-binding enzyme C-terminal domain|PF00501:AMP-binding enzyme	AMP-binding
BjuA02g21270S	5.95697	7.40915	6.89311	7.28153	6.70485	4.02669	A02	20119470	20119829	-	360	-	-	-
BjuA02g21630S	-5.23255	-0.764932	0.69521	1.5066	1.30704	1.07885	A02	20372286	20373173	-	888	-	PF04770:ZF-HD protein dimerisation region	ZF-HD_dimer
BjuA02g21920S	0.977843	1.01475	1.90231	1.27989	1.58398	0.626796	A02	20642523	20644006	+	839	-	PF03134:TB2/DP1, HVA22 family	TB2_DP1_HVA22
BjuA02g21940S	-2.40671	-1.7662	-2.94022	-2.28805	-3.32106	-5.34174	A02	20646368	20647205	+	312	-	-	-
BjuA02g22100S	-0.340066	1.14542	1.92043	1.19904	0.920948	1.19132	A02	20734542	20737406	-	642	-	-	-
BjuA02g22750S	-8.39894	2.20011	2.20672	-1.78091	-1.10097	-5.88409	A02	21178179	21178871	+	573	-	-	-
BjuA02g22870S	-10.8091	-2.05584	-3.90145	-2.43099	-5.23503	-3.87022	A02	21247566	21251281	+	1164	-	PF01975:Survival protein SurE	-
BjuA02g22930S	-7.42807	-5.72283	-6.63327	-4.30256	-6.23441	-5.35837	A02	21324484	21325257	-	645	-	-	-
BjuA02g23240S	-1.02451	-1.70643	-1.19348	-1.71769	-1.38392	-1.55256	A02	21525130	21527320	-	1381	-	PF01008:Initiation factor 2 subunit family	-
BjuA02g23480S	-6.94238	-1.06045	0.779496	-2.24409	-2.40519	2.12915	A02	21717149	21718897	-	1637	-	PF13664:Domain of unknown function (DUF4149)	-
BjuA02g23640S	2.46444	8.91254	3.76673	5.00372	2.75829	5.33107	A02	21835069	21837764	+	1272	-	PF08646:Replication factor-A C terminal domain	-
BjuA02g23690S	-4.62972	-9.79722	-9.95666	-6.39606	-13.4995	-8.06671	A02	21877869	21878618	+	750	-	-	-
BjuA02g24110S	-6.64092	-5.39657	-5.03399	-5.38547	-5.88072	-5.83825	A02	22172550	22174486	-	1572	-	P20649.3 RecName: Full=ATPase 1, plasma membrane-type; AltName: Full=Proton pump 1 && -	-
BjuA02g24270S	-7.86558	-2.69121	-2.20809	-3.55378	-2.86228	-1.38599	A02	22334226	22335990	-	898	-	PF05042:Caleosin related protein	-
BjuA02g24290S	-6.38015	-7.87882	-6.81206	-7.40395	-8.71226	-7.5751	A02	22343981	22345961	-	1339	-	-	-
BjuA02g24590S	0.78481	1.05685	1.51959	1.17994	1.15557	3.15514	A02	22565711	22567596	+	606	-	PF09793:Anticodon-binding domain	-
BjuA02g24610S	1.31196	1.09103	1.54489	0.663482	0.726017	-3.6722	A02	22576141	22578713	-	1759	-	PF00134:Cyclin, N-terminal domain|PF02984:Cyclin, C-terminal domain	Cyclin_C
BjuA02g24770S	-9.47399	-2.17485	-4.05513	-3.61184	-4.4195	-6.07775	A02	22695851	22696396	-	312	-	-	-
BjuA02g24960S	0.230577	-1.43855	-0.568552	-0.321027	-0.963959	-0.593376	A02	22872036	22873109	-	577	-	PF01199:Ribosomal protein L34e	-
BjuA02g25260S	-9.28269	-10.3226	-9.97397	-6.87043	-9.19695	-7.58631	A02	23087896	23089374	+	1479	-	-	-
BjuA02g25270S	-12.7712	-10.2932	-10.5727	-7.28632	-11.1517	-10.8031	A02	23109965	23111957	+	1152	-	PF01936:NYN domain	DUF88
BjuA02g25320S	-0.548597	-1.24265	-1.78536	-0.937441	-1.65989	0.798625	A02	23159494	23163249	+	2709	-	PF04147:Nop14-like family	-
BjuA02g25670S	0.927699	1.04961	1.75663	1.20649	1.19257	1.66258	A02	23442418	23443629	+	513	-	PF02617:ATP-dependent Clp protease adaptor protein ClpS	-
BjuA02g25690S	-8.13325	-6.55113	-4.81952	-6.0121	-7.50627	-7.08146	A02	23459902	23460519	+	303	-	-	-
BjuA02g26310S	-4.20881	-2.7975	-2.60078	-1.58965	-0.829174	-1.07894	A02	24008489	24011936	-	1614	-	PF05212:Protein of unknown function (DUF707)	-
BjuA02g26370S	-9.49248	-5.95238	-9.07791	-8.74931	-8.09135	-4.80112	A02	24030669	24031564	+	896	-	-	-
BjuA02g26390S	-6.40659	-8.47216	-7.5249	-6.41113	-4.42842	-6.72954	A02	24034787	24035982	-	900	-	-	-
BjuA02g26410S	-9.65105	-8.95779	-9.12833	-6.88965	-8.21358	-7.48884	A02	24058275	24061808	+	1560	-	PF13334:Domain of unknown function (DUF4094)|PF01762:Galactosyltransferase|PF01467:Cytidylyltransferase-like	Galactosyl_T
BjuA02g26450S	2.83508	-0.853589	0.65043	0.794752	0.643077	0.798186	A02	24082832	24085361	-	1756	-	PF14360:PAP2 superfamily C-terminal	-
BjuA02g26470S	-0.452798	-0.310372	-0.608073	-0.64958	-1.11425	-4.09921	A02	24094366	24095966	-	960	-	PF00106:short chain dehydrogenase	adh_short
BjuA02g26550S	1.83649	0.930633	1.09201	2.00001	0.777152	2.8887	A02	24135312	24137012	+	1462	-	PF03763:Remorin, C-terminal region	-
BjuA02g26610S	0.438655	-0.471942	-0.599095	-0.672573	-0.46801	1.01084	A02	24182949	24184555	+	1102	-	-	-
BjuA02g26620S	11.3211	8.33538	8.40264	8.03596	7.37895	8.1491	A02	24188777	24189986	-	666	-	-	-
BjuA02g26800S	-8.16698	-6.67282	-7.36763	-4.60093	-7.30874	-4.38935	A02	24328081	24328993	+	498	-	PF10273:Pre-rRNA-processing protein TSR2	-
BjuA02g26900S	-8.50344	-7.87328	-7.86866	-8.12596	-8.77719	-7.63887	A02	24424536	24425118	+	510	-	-	-
BjuA02g27330S	7.63606	7.69776	8.02746	6.95447	7.0217	7.28608	A02	24787685	24789286	-	1602	-	PF13041:PPR repeat family	-
BjuA02g27340S	0.458349	-1.38281	-0.6299	-2.24549	-3.75659	-5.8275	A02	24794728	24796894	+	1254	-	-	-
BjuA02g27360S	-1.88286	-1.17497	-1.13419	0.666098	0.731738	-3.27605	A02	24819359	24822025	-	1820	-	PF00332:Glycosyl hydrolases family 17|PF07983:X8 domain	Glyco_hydro_17
BjuA02g27390S	-8.271	-7.33748	-7.28666	-7.40491	-7.49729	-6.51347	A02	24855393	24856075	+	198	-	-	-
BjuA02g27450S	1.13447	1.38105	1.66131	1.80171	2.46731	3.2591	A02	24902392	24903329	+	879	-	PF05603:Protein of unknown function (DUF775)	-
BjuA02g27510S	3.58988	1.16635	0.912255	1.49852	1.47972	1.08671	A02	24931724	24932799	-	252	-	-	-
BjuA02g27640S	1.09343	-2.26119	-1.83283	-2.14916	-1.27842	-2.69682	A02	25027420	25029323	+	1056	-	PF16884:N-terminal domain of oxidoreductase|PF00107:Zinc-binding dehydrogenase	ADH_zinc_N
BjuA02g27760S	1.21409	-0.993452	0.610353	0.512166	1.00533	0.911083	A02	25135196	25136115	+	672	-	O80800.1 RecName: Full=Acyl carrier protein 2, mitochondrial; AltName: Full=MtACP-2; Short=ACP; AltName: Full=NADH-ubiquinone oxidoreductase 9.6 kDa subunit; Flags: Precursor && PF00550:Phosphopantetheine attachment site	PP-binding
BjuA02g27780S	0.301992	0.426914	0.8694	0.777812	0.848691	0.719413	A02	25140581	25143968	-	1219	-	PF04012:PspA/IM30 family	-
BjuA02g28190S	-2.04867	0.915326	1.6571	-0.815637	-1.2995	-0.44408	A02	25374490	25376986	-	1395	-	Q9LUE4.1 RecName: Full=11-beta-hydroxysteroid dehydrogenase-like 6; AltName: Full=17-beta-hydroxysteroid dehydrogenase-like 6; AltName: Full=Hydroxysteroid dehydrogenase 6; Short=AtHSD6 && PF00106:short chain dehydrogenase	adh_short
BjuA02g28230S	-1.27186	-1.7631	-1.96855	-1.54742	-0.939458	-1.52598	A02	25393221	25396572	+	1679	-	PF02779:Transketolase, pyrimidine binding domain|PF02780:Transketolase, C-terminal domain	-
BjuA02g28290S	-1.91847	-1.14686	-1.54948	-2.05741	-1.77097	-0.618738	A02	25405596	25406693	+	546	-	PF03937:Flavinator of succinate dehydrogenase	-
BjuA02g28390S	-3.37375	-3.62387	-2.80847	-3.09381	-3.82235	-4.4517	A02	25466488	25468171	-	1272	-	PF03767:HAD superfamily, subfamily IIIB (Acid phosphatase)	-
BjuA02g28510S	2.21249	-0.348421	0.954958	0.811496	1.00039	-0.384498	A02	25576394	25577920	-	1527	-	PF04674:Phosphate-induced protein 1 conserved region	-
BjuA02g28520S	1.97625	0.750381	1.51122	1.96055	1.48158	1.98387	A02	25588331	25590242	+	580	-	PF00338:Ribosomal protein S10p/S20e	Ribosomal_S10
BjuA02g28630S	-10.2462	-9.8904	-9.44981	-9.32819	-10.6028	-9.59075	A02	25675707	25677022	-	381	-	PF00311:Phosphoenolpyruvate carboxylase	-
BjuA02g28770S	4.62363	2.60478	2.82325	3.68029	4.62876	4.3741	A02	25803744	25805700	+	1506	-	PF01963:TraB family	-
BjuA02g29080S	0.307052	-2.03029	-1.01794	-1.31598	-0.744786	0.940218	A02	26047060	26049871	+	1663	-	PF00400:WD domain, G-beta repeat|PF08154:NLE (NUC135) domain	WD40
BjuA02g29390S	-1.22453	-1.17448	-0.961094	-0.863552	-0.692358	-1.14209	A02	26233057	26237413	-	2361	-	PF01434:Peptidase family M41|PF00004:ATPase family associated with various cellular activities (AAA)	AAA
BjuA02g29490S	-1.43714	-1.95174	-1.76423	-2.02059	-2.40774	-3.56002	A02	26344070	26347140	-	1212	-	PF13334:Domain of unknown function (DUF4094)|PF01762:Galactosyltransferase	Galactosyl_T
BjuA02g29580S	-0.38452	-2.88332	-0.868826	-2.14578	-1.12095	-2.71477	A02	26399561	26401673	+	1394	-	PF00887:Acyl CoA binding protein|PF12796:Ankyrin repeats (3 copies)	-
BjuA02g30050S	-2.76726	0.836694	0.991028	0.533123	0.589281	-0.996696	A02	26694417	26699009	-	2149	-	PF00520:Ion transport protein	Ion_trans
BjuA02g30210S	1.08811	2.05702	0.993702	2.37136	1.49107	2.81366	A02	26794025	26798225	+	3550	-	PF00270:DEAD/DEAH box helicase|PF02889:Sec63 Brl domain	Sec63
BjuA02g30500S	-1.53543	-2.94652	-3.05373	-2.55289	-2.44738	-2.9586	A02	27070118	27071278	+	1161	-	PF03942:DTW domain	DTW
BjuA02g30510S	-2.247	-1.9933	-2.06691	-1.97874	-2.88464	-3.20172	A02	27071584	27073547	+	1345	-	PF01985:CRS1 / YhbY (CRM) domain	-
BjuA02g30610S	-2.85456	-6.14464	-6.86466	-6.36931	-5.80155	-4.1948	A02	27127227	27132800	+	2463	-	PF16269:Domain of unknown function (DUF4922)|PF04885:Stigma-specific protein, Stig1	-
BjuA02g30680S	-1.38728	-1.38628	-1.64004	-1.08976	-0.746398	-2.73121	A02	27146693	27148799	+	1598	-	PF07983:X8 domain|PF00332:Glycosyl hydrolases family 17	Glyco_hydro_17
BjuA02g30690S	-0.793705	-1.1998	-0.732459	-1.09057	-0.88222	-0.745727	A02	27150492	27152390	-	960	-	PF00071:Ras family	Ras
BjuA02g30960S	-1.5046	-1.46253	-1.02018	-2.04272	-1.96246	-0.66378	A02	27285789	27287733	+	841	-	PF05627:Cleavage site for pathogenic type III effector avirulence factor Avr	-
BjuA02g30980S	1.73368	3.89107	2.42948	3.64562	4.61271	5.25991	A02	27294137	27296633	+	2332	-	PF00183:Hsp90 protein|PF02518:Histidine kinase-, DNA gyrase B-, and HSP90-like ATPase	HATPase_c
BjuA02g31030S	0.383087	2.6763	1.22341	2.57826	3.5733	4.38318	A02	27317329	27320186	-	2726	-	PF02518:Histidine kinase-, DNA gyrase B-, and HSP90-like ATPase|PF00183:Hsp90 protein	HATPase_c
BjuA02g31090S	-11.6747	-6.69834	-10.1654	-9.9482	-8.00497	-6.40941	A02	27338313	27341154	+	1120	-	PF00179:Ubiquitin-conjugating enzyme	UQ_con
BjuA02g31740S	0.513834	0.786345	1.51242	2.5315	2.85923	1.5034	A02	27941459	27942679	-	702	-	PF07466:Protein of unknown function (DUF1517)	-
BjuA02g31750S	-2.41325	-4.81386	-7.06015	-5.3916	-4.51795	-4.52886	A02	27951491	27952346	+	240	-	-	-
BjuA02g31770S	-8.69894	-1.11774	-0.80264	-0.633856	-1.71422	-1.21212	A02	27963250	27966166	-	1659	-	PF00847:AP2 domain	AP2
BjuA02g32100S	2.49408	6.92246	6.38805	5.62927	7.9678	4.53034	A02	28207860	28208753	-	663	-	-	-
BjuA02g32190S	-1.01626	-1.12611	-2.05483	-0.8316	-1.46125	-0.440487	A02	28237129	28240471	-	2555	-	PF00443:Ubiquitin carboxyl-terminal hydrolase	UCH
BjuA02g32220S	-4.70031	-2.86433	-4.34093	-4.95382	-4.14293	-4.4051	A02	28249355	28250493	+	1139	-	PF04641:Rtf2 RING-finger	DUF602
BjuA02g32240S	-6.8981	-6.76197	-7.13222	-6.30806	-4.96303	-6.49411	A02	28253117	28253896	+	780	-	-	-
BjuA02g32250S	-7.93048	-7.59555	-7.66032	-8.38238	-8.27579	-7.10693	A02	28254568	28257864	-	2610	-	PF03009:Glycerophosphoryl diester phosphodiesterase family	-
BjuA02g32270S	-0.593758	-1.49892	-1.63163	-2.36382	-2.47547	0.98065	A02	28260239	28261066	-	745	-	PF08212:Lipocalin-like domain	Lipocalin_2
BjuA02g32390S	5.17781	4.22884	6.02479	5.25721	5.26696	5.31852	A02	28335655	28339203	+	1260	-	PF12265:Histone-binding protein RBBP4 or subunit C of CAF1 complex	-
BjuA02g32550S	-11.2298	-1.81212	-1.65311	-1.1875	-2.09608	3.00611	A02	28407921	28410291	-	1578	-	PF00387:Phosphatidylinositol-specific phospholipase C, Y domain|PF00388:Phosphatidylinositol-specific phospholipase C, X domain|PF00168:C2 domain|PF09279:Phosphoinositide-specific phospholipase C, efhand-like	PI-PLC-X
BjuA02g32560S	-9.5828	-8.9235	-8.39561	-7.31015	-10.0161	-7.89383	A02	28411531	28412181	-	351	-	PF00160:Cyclophilin type peptidyl-prolyl cis-trans isomerase/CLD	Pro_isomerase
BjuA02g32700S	-2.93918	-3.11109	-1.89152	-2.21408	-2.04775	-0.989977	A02	28503241	28504480	+	775	-	PF16053:Mitochondrial 28S ribosomal protein S34	-
BjuA02g32710S	0.508737	1.05845	0.691364	1.03239	2.02016	-2.32483	A02	28504917	28507168	-	1488	-	PF13414:TPR repeat|PF07714:Protein tyrosine kinase	Pkinase_Tyr
BjuA02g32810S	0.685847	6.11659	3.22471	1.69343	2.04823	1.08491	A02	28567115	28570901	+	1211	-	-	-
BjuA02g33790S	-7.70103	-6.82104	-6.53457	-7.12083	-4.9962	-5.08679	A02	29171802	29174188	-	901	-	-	-
BjuA02g33870S	-11.7039	-10.6223	-10.9476	-7.63978	-6.83149	-9.25303	A02	29202541	29213943	+	2854	-	PF03168:Late embryogenesis abundant protein|PF05577:Serine carboxypeptidase S28|PF13087:AAA domain	Peptidase_S28
BjuA02g33910S	-2.81939	-3.06808	-2.79843	-1.73776	-2.73394	-4.2302	A02	29251463	29254910	+	2411	-	-	-
BjuA02g33930S	-1.40369	0.706211	0.875402	1.88687	1.84947	2.25413	A02	29261976	29266007	+	2986	-	PF02272:DHHA1 domain|PF01411:tRNA synthetases class II (A)|PF07973:Threonyl and Alanyl tRNA synthetase second additional domain	-
BjuA02g34050S	-0.515342	1.49973	0.649713	0.636313	0.829163	-2.02522	A02	29339094	29340392	-	1299	-	PF00800:Prephenate dehydratase	-
BjuA02g34350S	-3.71568	-1.49866	-2.51983	-1.41462	-2.03744	-0.783808	A02	29489970	29493589	+	3328	-	PF13041:PPR repeat family|PF01535:PPR repeat|PF14432:DYW family of nucleic acid deaminases	PPR
BjuA02g34360S	-7.86432	-7.10252	-7.20087	-7.38267	-7.60988	-3.47861	A02	29496947	29497639	-	213	-	-	-
BjuA02g34370S	-6.72695	-5.67698	-6.24199	-5.97663	-6.65412	-6.00178	A02	29497652	29497816	-	165	-	-	-
BjuA02g34440S	-7.23807	-2.57789	-3.29782	-2.96666	-2.48517	-5.85904	A02	29568880	29570634	+	1018	-	PF00561:alpha/beta hydrolase fold	Abhydrolase_1
BjuA02g34460S	-1.23138	0.925067	3.47874	1.02135	0.944027	1.5185	A02	29575487	29576711	+	1139	-	-	-
BjuA02g34590S	2.79492	5.63848	4.47822	3.38285	3.14559	2.2188	A02	29642843	29646754	-	1974	-	PF00394:Multicopper oxidase|PF07731:Multicopper oxidase|PF07732:Multicopper oxidase	-
BjuA02g34870S	0.545341	1.24393	0.697665	-0.274989	0.82676	-3.53911	A02	29788082	29789610	+	1427	-	PF04570:zinc-finger of the FCS-type, C2-C2	-
BjuA02g34990S	-3.96902	-8.8417	-9.10474	-7.33682	-8.06563	-5.40173	A02	29832841	29836755	-	3415	-	PF10358:N-terminal C2 in EEIG1 and EHBP1 proteins	-
BjuA02g35050S	0.91093	-0.490136	0.705499	0.76219	1.32482	-1.19108	A02	29855451	29856895	-	842	-	Q8LFQ6.2 RecName: Full=Glutaredoxin-C4; Short=AtGrxC4 && PF00462:Glutaredoxin|PF00628:PHD-finger	PHD
BjuA02g35230S	-0.675629	-4.10471	-3.13346	-4.15173	-3.1054	-2.28525	A02	29944942	29946676	-	924	-	-	-
BjuA02g35240S	0.575261	0.700895	1.42219	0.572582	0.722227	0.731038	A02	29947606	29948955	-	965	-	-	-
BjuA02g35450S	-1.94877	-1.96267	-2.73981	-2.09797	-1.74981	-2.76108	A02	30030803	30032779	-	1658	-	PF00091:Tubulin/FtsZ family, GTPase domain|PF03953:Tubulin C-terminal domain	Tubulin
BjuA02g35610S	-0.387181	0.690751	0.513839	0.571869	0.901504	0.963136	A02	30097352	30100166	-	1957	-	-	-
BjuA02g35830S	-4.18715	-2.6179	-1.83151	-2.51112	-3.30018	-8.56764	A02	30222865	30225699	+	1551	-	PF00483:Nucleotidyl transferase	-
BjuA02g35930S	0.319983	0.762864	-0.525299	1.25041	0.864925	-2.10802	A02	30281075	30283496	-	2194	-	PF00403:Heavy-metal-associated domain	HMA
BjuA02g36000S	-2.35857	-0.746167	-2.00865	-0.77511	-1.65578	-1.29329	A02	30338870	30343623	-	2871	-	PF03110:SBP domain	SBP
BjuA02g36070S	-0.98837	-1.11622	-1.05842	-1.2333	-0.975401	-2.47216	A02	30385445	30388354	-	1495	-	PF13499:EF-hand domain pair	-
BjuA02g36110S	1.08434	-0.648435	1.0777	0.755734	0.699194	1.12455	A02	30411828	30414075	-	811	-	-	-
BjuA02g36270S	-3.13904	-0.860902	-1.66517	-1.32078	-1.20707	-0.9407	A02	30502051	30506369	+	2638	-	Q852L0.1 RecName: Full=Casein kinase 1-like protein HD16; AltName: Full=Os03g0793500 protein; AltName: Full=Protein EARLY FLOWERING 1; AltName: Full=Protein HEADING DATE 16 && PF00069:Protein kinase domain	Pkinase
BjuA02g36350S	-2.39078	-2.67152	-2.94553	-2.85831	-3.05364	-2.59728	A02	30553569	30563885	+	6189	-	PF00931:NB-ARC domain|PF07725:Leucine Rich Repeat|PF01582:TIR domain|PF02847:MA3 domain|PF02854:MIF4G domain	TIR
BjuA02g36370S	-7.53681	-10.4596	-7.68216	-8.36794	-8.74691	-8.11158	A02	30571793	30572310	-	518	-	-	-
BjuA02g36400S	-2.23553	-5.1424	-7.07396	-4.54944	-7.70787	-6.6305	A02	30587727	30588023	+	297	-	-	-
BjuA02g36500S	1.89676	1.03094	1.17525	1.17335	0.781929	-1.04236	A02	30648126	30655072	+	4305	-	PF07819:PGAP1-like protein|PF00931:NB-ARC domain	NB-ARC
BjuA02g36510S	3.52319	1.70704	2.5985	3.56513	1.70342	1.94331	A02	30655089	30657141	-	1525	-	PF00385:Chromo (CHRromatin Organisation MOdifier) domain	Chromo
BjuA02g36610S	-5.99317	-1.17092	-1.34372	-0.929793	-1.18031	-1.61081	A02	30695284	30704024	+	3312	-	PF00847:AP2 domain|PF03552:Cellulose synthase|PF14569:Zinc-binding RING-finger	AP2
BjuA02g36770S	9.76014	2.62359	5.47791	8.13673	8.56872	5.16445	A02	30769463	30770497	-	875	-	PF02798:Glutathione S-transferase, N-terminal domain|PF00043:Glutathione S-transferase, C-terminal domain	GST_N
BjuA02g36910S	2.31441	3.0427	2.69253	2.29918	1.70018	3.55173	A02	30834039	30835902	-	690	-	PF00076:RNA recognition motif. (a.k.a. RRM, RBD, or RNP domain)	RRM_1
BjuA02g36960S	-6.08561	-7.92129	-7.57997	-5.83941	-8.62139	-7.97234	A02	30849623	30850797	-	1071	-	PF07279:Protein of unknown function (DUF1442)	-
BjuA02g36980S	4.86235	7.54114	7.52094	7.20307	5.44843	5.72881	A02	30859433	30862355	+	1302	-	PF01490:Transmembrane amino acid transporter protein	Aa_trans
BjuA02g37180S	-0.660329	-0.809601	-0.72548	-1.04412	-1.25209	-1.06981	A02	30961664	30964331	-	1684	-	PF08646:Replication factor-A C terminal domain	-
BjuA02g37600S	-1.32745	0.892537	-0.734435	-0.633022	-0.923135	-2.28232	A02	31162861	31165209	+	1766	-	PF00984:UDP-glucose/GDP-mannose dehydrogenase family, central domain|PF03720:UDP-glucose/GDP-mannose dehydrogenase family, UDP binding domain|PF03721:UDP-glucose/GDP-mannose dehydrogenase family, NAD binding domain	-
BjuA02g37700S	10.1179	9.16721	9.69854	8.00393	8.57868	8.59175	A02	31208175	31222712	+	791	-	-	-
BjuA02g37790S	-1.74945	-2.70408	-2.3246	-1.80308	-2.29625	-1.86145	A02	31273743	31278705	+	2031	-	PF03547:Membrane transport protein|PF01459:Eukaryotic porin	-
BjuA02g38210S	1.31498	1.62098	2.00677	1.38975	1.45626	-2.56137	A02	31475106	31475846	+	741	-	-	-
BjuA02g38280S	-10.7122	-6.25703	-6.91898	-8.16149	-8.56133	-7.27751	A02	31487141	31489652	-	1278	-	PF01399:PCI domain	-
BjuA02g38310S	2.14199	6.13349	1.55938	2.58273	0.748419	-6.52204	A02	31502114	31503726	+	1288	-	PF00141:Peroxidase	-
BjuA02g38420S	4.36484	7.93836	4.88268	2.01006	2.87482	-3.14983	A02	31543880	31545574	-	1356	-	PF02797:Chalcone and stilbene synthases, C-terminal domain|PF00195:Chalcone and stilbene synthases, N-terminal domain	Chal_sti_synt_N
BjuA02g38470S	-9.12485	-6.33471	-7.12306	-6.93555	-7.9184	-4.36922	A02	31567224	31569321	+	1464	-	PF12697:Alpha/beta hydrolase family	-
BjuA02g38500S	1.22673	-1.7591	-1.05821	-0.917078	-1.73508	2.00123	A02	31574401	31584530	-	4252	-	Q8RWN2.2 RecName: Full=Protein ZINC INDUCED FACILITATOR 1 && PF07690:Major Facilitator Superfamily|PF04515:Plasma-membrane choline transporter	MFS_1
BjuA02g38540S	-1.73444	1.33071	1.27648	1.90026	1.10236	1.61569	A02	31599655	31603772	-	2505	-	PF05089:Alpha-N-acetylglucosaminidase (NAGLU) tim-barrel domain|PF12971:Alpha-N-acetylglucosaminidase (NAGLU) N-terminal domain|PF12972:Alpha-N-acetylglucosaminidase (NAGLU) C-terminal domain	-
BjuA02g38560S	0.279745	-1.90802	-2.11942	-2.19165	-2.74186	-0.542836	A02	31606075	31614054	-	3845	-	PF16135:TPL-binding domain in jasmonate signalling|PF03144:Elongation factor Tu domain 2|PF00679:Elongation factor G C-terminus|PF00009:Elongation factor Tu GTP binding domain	GTP_EFTU
BjuA02g38710S	-1.87208	-1.78693	-1.62111	-1.41334	-1.76212	-0.733324	A02	31662645	31664435	+	1032	-	PF02921:Ubiquinol cytochrome reductase transmembrane region|PF00355:Rieske [2Fe-2S] domain	-
BjuA02g38720S	-5.91106	-6.62035	-6.14023	-5.38893	-5.01724	-5.09859	A02	31664644	31665433	-	790	-	-	-
BjuA02g38730S	-7.35951	-8.09214	-8.30197	-8.29168	-6.94247	-6.87796	A02	31667562	31669450	+	228	-	-	-
BjuA02g38740S	-1.67203	-0.819139	-0.919815	-0.3936	-1.01853	-2.88589	A02	31669911	31672124	+	1323	-	A8KYS5.1 RecName: Full=Transaldolase && PF00923:Transaldolase	-
BjuA02g38850S	-0.549681	1.49259	1.30807	0.6664	0.696922	1.10284	A02	31731440	31732950	-	968	-	PF02893:GRAM domain	GRAM
BjuA02g38860S	-1.22944	1.60537	1.38299	1.3385	0.830292	1.57463	A02	31740378	31741627	+	467	-	PF10601:LITAF-like zinc ribbon domain	-
BjuA02g39030S	-6.12704	-3.45871	-6.39832	-4.74479	-7.33303	-3.52369	A02	31854163	31856715	+	2553	-	PF13456:Reverse transcriptase-like	-
BjuA02g39040S	-3.7682	-2.21215	-1.9351	-1.71985	-2.88221	-1.97268	A02	31856731	31858490	+	1269	-	PF02045:CCAAT-binding transcription factor (CBF-B/NF-YA) subunit B	CBFB_NFYA
BjuA02g39190S	-2.04458	-0.890106	-1.17806	-1.78882	-0.977056	-1.2808	A02	31929351	31931149	+	1799	-	-	-
BjuA02g39300S	-10.082	-6.77488	-9.02817	-5.88326	-8.83799	-8.55351	A02	31989671	31995491	+	2559	-	PF13855:Leucine rich repeat	-
BjuA02g39390S	-0.901611	0.378634	-1.05522	-0.406118	-0.374517	-0.533078	A02	32044931	32047976	-	1679	-	PF01417:ENTH domain	-
BjuA02g39450S	0.386438	1.16197	1.5122	0.523224	0.478497	1.11662	A02	32073825	32076189	-	1801	-	PF00415:Regulator of chromosome condensation (RCC1) repeat	-
BjuA02g39550S	-2.33374	-3.67179	-3.57801	-3.07535	-3.13625	-3.82916	A02	32143057	32144227	-	817	-	PF00583:Acetyltransferase (GNAT) family	Acetyltransf_1
BjuA02g39920S	6.49255	3.50184	5.332	5.85771	4.4024	4.74264	A02	32333775	32335498	-	894	-	PF13344:Haloacid dehalogenase-like hydrolase|PF13242:HAD-hyrolase-like	-
BjuA02g39960S	-3.78274	-0.462353	0.73787	0.640369	1.06476	-1.85237	A02	32356321	32358518	+	1540	-	PF01554:MatE	MatE
BjuA02g39970S	0.818118	-1.41109	0.485259	0.725987	0.991703	-0.890307	A02	32358912	32359580	+	669	-	PF00125:Core histone H2A/H2B/H3/H4	Histone
BjuA02g40040S	-8.40819	-2.55262	-2.58681	-2.48467	-2.68826	-3.14561	A02	32392809	32395175	+	663	-	PF00319:SRF-type transcription factor (DNA-binding and dimerisation domain)|PF01486:K-box region	SRF-TF
BjuA02g40150S	-0.969187	-0.431653	-0.886116	-0.4512	-1.1485	0.694374	A02	32448048	32451520	+	1834	-	PF15519:linker between RRM2 and RRM3 domains in RBM39 protein|PF00076:RNA recognition motif. (a.k.a. RRM, RBD, or RNP domain)|PF13893:RNA recognition motif. (a.k.a. RRM, RBD, or RNP domain)	RRM_1
BjuA02g40210S	0.508933	1.60984	1.35865	0.595092	0.578923	0.683886	A02	32487323	32498670	+	3070	-	PF00056:lactate/malate dehydrogenase, NAD binding domain|PF02866:lactate/malate dehydrogenase, alpha/beta C-terminal domain|PF00173:Cytochrome b5-like Heme/Steroid binding domain	-
BjuA02g40290S	2.25543	1.2408	2.11959	2.69992	2.35325	-1.84998	A02	34112534	34119143	-	1683	-	PF00249:Myb-like DNA-binding domain|PF07983:X8 domain	Myb_DNA-binding
BjuA02g40930S	6.06089	11.807	8.74084	8.63329	9.69343	9.34511	A02	33712565	33715013	+	1209	-	PF01439:Metallothionein	-
BjuA02g40970S	0.474375	-1.37261	-1.10294	-1.16304	-1.49088	-1.37467	A02	33685053	33687406	-	1712	-	PF09133:SANTA (SANT Associated)	-
BjuA02g40990S	-3.07635	1.12515	1.51861	0.540308	0.502292	-0.751584	A02	33677606	33678503	-	584	-	PF16211:C-terminus of histone H2A|PF00125:Core histone H2A/H2B/H3/H4	Histone
BjuA02g41050S	-12.4898	-5.78501	-7.57635	-6.55203	-6.71594	-8.97419	A02	33661234	33662205	+	570	-	-	-
BjuA02g41220S	-12.9516	-2.23475	-4.61111	-4.36633	-3.67777	-4.45575	A02	33598455	33600641	+	1664	-	PF12906:RING-variant domain	-
BjuA02g41350S	-2.44841	-1.77016	-2.16962	-2.27297	-1.58967	-1.71443	A02	33525807	33529140	+	2075	-	PF13639:Ring finger domain	-
BjuA02g41410S	-3.05944	-11.7634	-7.22732	-6.45894	-6.33985	-9.12107	A02	33503287	33507712	+	1017	-	-	-
BjuA02g41520S	-3.08113	6.22649	2.38981	1.91037	3.8809	-6.9494	A02	33423230	33424860	+	1053	-	Q9LZC5.1 RecName: Full=GDSL esterase/lipase At5g03820; AltName: Full=Extracellular lipase At5g03820; Flags: Precursor && PF00657:GDSL-like Lipase/Acylhydrolase	Lipase_GDSL
BjuA02g41790S	3.46778	-1.85635	-2.96092	-3.70964	-3.26635	-3.52473	A02	33290736	33292773	+	1383	-	PF08392:FAE1/Type III polyketide synthase-like protein	-
BjuA02g41870S	0.798041	-0.580107	0.704143	0.613134	0.555229	0.681748	A02	33257592	33258439	-	698	-	PF00833:Ribosomal S17	-
BjuA02g41940S	-4.72796	-0.88835	-2.34344	-3.21298	-3.87911	-3.76424	A02	33220816	33233506	-	2061	-	-	-
BjuA02g42070S	-0.90047	-2.2803	-2.61208	-1.46041	-2.73198	-0.784633	A02	33201835	33203295	-	1065	-	PF15459:60S ribosome biogenesis protein Rrp14|PF04935:Surfeit locus protein 6	-
BjuA02g42360S	7.34835	8.40932	7.05298	6.37027	8.48662	9.18633	A02	33053388	33054398	-	450	-	W8E7I1.2 RecName: Full=RNA-binding protein 3; AltName: Full=RNA-binding motif protein 3 && PF00076:RNA recognition motif. (a.k.a. RRM, RBD, or RNP domain)	RRM_1
BjuA02g42420S	-12.9586	-10.9566	-10.0207	-9.28288	-8.1421	-11.5615	A02	33019164	33020661	-	1498	-	-	-
BjuA02g42460S	-0.823982	-0.992245	-1.71714	-0.935586	-1.62764	-0.82256	A02	32989004	32997751	+	3835	-	PF00917:MATH domain|PF12436:ICP0-binding domain of Ubiquitin-specific protease 7|PF00443:Ubiquitin carboxyl-terminal hydrolase|PF14533:Ubiquitin-specific protease C-terminal	UCH
BjuA02g42470S	1.01009	-1.92359	-1.47573	-2.10556	-3.03205	1.11003	A02	32986220	32988209	-	1168	-	PF00856:SET domain	SET
BjuA02g42660S	0.97272	2.82159	1.27177	-0.458548	-1.78741	-2.15271	A02	32904925	32906707	+	1435	-	PF03171:2OG-Fe(II) oxygenase superfamily|PF14226:non-haem dioxygenase in morphine synthesis N-terminal	2OG-FeII_Oxy
BjuA02g42820S	-0.452981	1.3703	1.37468	0.762045	1.15277	0.552309	A02	32805291	32807349	-	1285	-	PF03986:Autophagocytosis associated protein (Atg3), N-terminal domain|PF03987:Autophagocytosis associated protein, active-site domain|PF10381:Autophagocytosis associated protein C-terminal	-
BjuA02g42830S	-9.31448	-2.18765	-1.93169	-1.44529	-1.87084	-1.89346	A02	32800650	32804336	-	1689	-	PF04506:Rft protein	-
BjuA02g42930S	-1.97123	-1.07045	-2.0083	-1.03122	-1.34325	0.913512	A02	32749623	32753284	+	2431	-	Q39017.2 RecName: Full=Diacylglycerol kinase 1; Short=AtDGK1; Short=DAG kinase 1; AltName: Full=Diglyceride kinase 1; Short=DGK 1 && PF00130:Phorbol esters/diacylglycerol binding domain (C1 domain)|PF00609:Diacylglycerol kinase accessory domain|PF00781:Diacylglycerol kinase catalytic domain	C1_1
BjuA02g43140S	4.05655	2.72222	2.8988	0.996045	1.63135	-2.6481	A02	32683042	32688750	+	2374	-	PF16499:Alpha galactosidase A	-
BjuA02g43170S	-4.03315	-2.27765	-2.11396	-2.10748	-1.48247	-3.12674	A02	32672109	32674547	+	1641	-	PF16881:N-terminal domain of lipoyl synthase of Radical_SAM family|PF04055:Radical SAM superfamily	Radical_SAM
BjuA02g43350S	-0.597285	2.36212	0.828288	0.570544	2.01315	-2.06937	A02	32598734	32599968	+	678	-	PF14368:Probable lipid transfer	-
BjuA03g00500S	-5.60616	-3.04516	-2.19105	-5.77373	-1.86901	-6.49008	A03	749614	750014	+	275	-	-	-
BjuA03g00720S	10.7866	11.4493	12.2858	11.4492	12.2411	6.46283	A03	1208501	1210110	-	690	-	PF01370:NAD dependent epimerase/dehydratase family	Epimerase
BjuA03g00740S	-7.44681	-8.01449	-7.91801	-6.44592	-5.65424	-6.00143	A03	1217028	1218828	+	1086	-	PF04504:Protein of unknown function, DUF573	-
BjuA03g00890S	-8.46565	-5.19353	-6.225	-7.47494	-5.93551	-3.85439	A03	1437606	1438447	-	405	-	-	-
BjuA03g00990S	1.98785	3.59362	1.06597	2.05403	2.27636	3.53828	A03	1558174	1560134	-	1687	-	PF01507:Phosphoadenosine phosphosulfate reductase family|PF00085:Thioredoxin	-
BjuA03g01010S	2.80409	3.58537	3.89299	5.67154	5.24588	8.20157	A03	1586313	1587256	-	606	-	-	-
BjuA03g01090S	-6.92923	-1.29276	-4.2292	-3.25125	-5.90635	-5.41322	A03	1725158	1725541	+	384	-	-	-
BjuA03g01100S	-4.92892	-1.12118	-4.41327	-3.8919	-6.02962	-5.59402	A03	1725619	1726056	+	438	-	-	-
BjuA03g01270S	3.44315	2.69632	3.80057	3.85295	2.84149	3.79785	A03	1985520	1985855	-	336	-	-	-
BjuA03g01350S	4.92433	8.63187	9.08897	8.46954	9.2191	9.78551	A03	2095117	2097199	+	1923	-	-	-
BjuA03g01490S	4.75687	5.24265	1.74712	-1.46555	-0.613114	-4.60973	A03	2328363	2328626	+	264	-	PF06876:Plant self-incompatibility response (SCRL) protein	-
BjuA03g01600S	0.79367	-0.793995	-1.7844	-1.39575	-0.912902	-1.38295	A03	2426965	2431902	-	2583	-	PF02728:Copper amine oxidase, N3 domain|PF01179:Copper amine oxidase, enzyme domain|PF02727:Copper amine oxidase, N2 domain	-
BjuA03g02000S	-11.5584	-3.60084	-2.98543	-3.4676	-4.09925	-6.70243	A03	3021922	3022260	-	339	-	-	-
BjuA03g02110S	-8.12847	-7.60858	-7.08027	-7.84001	-5.72849	-6.98576	A03	3232685	3235449	+	1500	-	PF00069:Protein kinase domain	Pkinase
BjuA03g02290S	5.8627	6.41558	6.31516	5.62635	6.46685	6.05595	A03	3736426	3740146	+	345	-	-	-
BjuA03g02860S	1.81177	0.932387	1.87599	1.59012	1.74637	2.39022	A03	4992932	4993303	+	372	-	-	-
BjuA03g03360S	-5.43308	-6.2184	-6.27101	-6.31004	-6.63767	-5.59862	A03	5521590	5522067	-	300	-	-	-
BjuA03g03370S	-6.56956	-7.56685	-6.56779	-6.30372	-7.1777	-6.26219	A03	5522206	5522508	-	303	-	-	-
BjuA03g03380S	-9.15635	-4.08966	-6.03783	-4.43505	-4.6726	-4.35391	A03	5535861	5540668	-	1095	-	-	-
BjuA03g03650S	2.22447	1.28928	3.20388	1.58409	1.81605	2.52916	A03	5757498	5758612	+	501	-	PF01428:AN1-like Zinc finger	zf-AN1
BjuA03g03680S	2.1694	5.54487	4.6861	9.58463	8.22409	6.57387	A03	5800110	5801150	+	483	-	-	-
BjuA03g03790S	3.06397	2.35425	1.46716	2.09771	2.08277	-0.92857	A03	5843094	5844275	+	942	-	-	-
BjuA03g03910S	-8.00515	-6.09353	-5.79616	-7.2914	-4.47934	-2.40435	A03	5941830	5942712	+	883	-	-	-
BjuA03g03980S	0.53783	0.36006	0.723486	0.356574	0.512915	-1.67652	A03	5992500	5994751	+	1355	-	PF00076:RNA recognition motif. (a.k.a. RRM, RBD, or RNP domain)	RRM_1
BjuA03g04170S	6.948	8.4596	9.3992	7.88317	6.46347	5.10011	A03	6113994	6114347	-	201	-	-	-
BjuA03g04570S	7.63606	-6.88402	-8.64175	-6.69578	-3.68854	-7.24554	A03	6337208	6339291	+	1609	-	PF00067:Cytochrome P450	p450
BjuA03g04720S	-2.19471	-2.12958	-2.56586	-2.67247	-2.27158	-1.95555	A03	6452915	6454563	-	1251	-	-	-
BjuA03g04790S	-0.35287	2.36676	0.859231	0.94071	0.497491	1.99494	A03	6477217	6478559	-	1137	-	PF13441:YMGG-like Gly-zipper|PF13639:Ring finger domain	-
BjuA03g04990S	1.41535	-1.22932	-1.4915	-1.85846	-1.15594	-1.0981	A03	6632039	6633111	+	801	-	PF00046:Homeobox domain	Homeobox
BjuA03g05510S	1.95886	2.37902	0.99496	1.4323	1.56093	0.726683	A03	6945551	6946519	+	969	-	-	-
BjuA03g05520S	2.94959	1.76062	1.19934	1.40223	0.853729	0.510173	A03	6946558	6948284	+	1647	-	PF00278:Pyridoxal-dependent decarboxylase, C-terminal sheet domain|PF02784:Pyridoxal-dependent decarboxylase, pyridoxal binding domain	-
BjuA03g06010S	-1.65143	-2.00507	-1.38093	-2.61715	-2.82288	-6.5308	A03	7280858	7282169	-	961	-	PF01596:O-methyltransferase	-
BjuA03g06150S	1.44177	2.79824	1.78905	0.864231	0.996493	1.80178	A03	7372109	7382075	+	1629	-	PF00403:Heavy-metal-associated domain|PF00847:AP2 domain|PF00152:tRNA synthetases class II (D, K and N)	tRNA-synt_2
BjuA03g07170S	-1.26775	0.569951	1.13273	1.17482	0.763195	3.71864	A03	8263522	8265121	+	1600	-	PF02485:Core-2/I-Branching enzyme	-
BjuA03g07240S	-0.608325	1.23621	0.74402	1.49044	1.94663	1.01209	A03	8324118	8327316	+	1779	-	PF00155:Aminotransferase class I and II	Aminotran_1_2
BjuA03g07270S	-0.926368	-2.05982	-1.78135	-2.30491	-3.19343	-1.92396	A03	8349452	8351736	-	849	-	PF06461:Domain of Unknown Function (DUF1086)|PF09111:SLIDE	-
BjuA03g07320S	3.95458	0.871317	1.09232	0.723845	2.32449	-4.27584	A03	8411087	8412790	-	1288	-	-	-
BjuA03g07440S	-3.35319	-4.67958	-7.05051	-5.57369	-6.78063	-6.67711	A03	8512553	8554655	+	1768	-	-	-
BjuA03g07500S	2.39334	3.49167	4.02738	2.61321	1.93232	3.90223	A03	8618570	8619462	-	893	-	Q9FLF4.1 RecName: Full=U-box domain-containing protein 27; AltName: Full=Plant U-box protein 27 && -	-
BjuA03g07510S	-1.16851	-1.11941	-0.563766	-0.966345	-1.11105	-2.59053	A03	8620336	8623333	-	1637	-	-	-
BjuA03g07580S	-1.26165	-1.31424	-1.81278	-1.41445	-0.99507	2.71965	A03	8679081	8688893	+	1656	-	PF05185:PRMT5 arginine-N-methyltransferase	-
BjuA03g07760S	-5.72969	-5.88953	-1.83367	-7.43594	-4.28857	-1.90126	A03	8830161	8832110	+	840	-	-	-
BjuA03g07950S	1.57661	0.932181	0.742318	1.57327	1.34109	2.41622	A03	9007577	9010361	+	2785	-	PF16363:GDP-mannose 4,6 dehydratase	-
BjuA03g08090S	0.997728	1.13246	0.708983	0.424609	0.78488	-0.667976	A03	9170099	9174380	-	3080	-	PF00667:FAD binding domain|PF00175:Oxidoreductase NAD-binding domain|PF00258:Flavodoxin	NAD_binding_1
BjuA03g08160S	-2.30463	-1.5479	-3.62598	-2.7157	-4.1646	-6.83173	A03	9291912	9297356	+	3015	-	PF00122:E1-E2 ATPase|PF00702:haloacid dehalogenase-like hydrolase	E1-E2_ATPase
BjuA03g08190S	1.45224	1.2157	0.743143	0.538291	0.854483	-1.60128	A03	9333174	9342791	-	4450	-	PF06280:Fn3-like domain|PF02225:PA domain|PF00082:Subtilase family|PF05922:Peptidase inhibitor I9	Peptidase_S8
BjuA03g08500S	8.70881	8.03275	5.43636	7.9781	7.76298	7.42211	A03	10480705	10480974	-	270	-	-	-
BjuA03g08990S	2.1913	1.47848	1.70662	1.05994	1.31164	1.8292	A03	11000220	11000835	+	616	-	PF12609:Wound-induced protein	-
BjuA03g09000S	-2.13215	-3.04937	-2.14066	-1.46325	-2.05975	-2.85848	A03	11001312	11004199	-	1713	-	PF07992:Pyridine nucleotide-disulphide oxidoreductase	Pyr_redox_2
BjuA03g09020S	-8.68395	-6.69112	-5.39552	-5.36059	-4.15288	-6.40364	A03	11017299	11019246	+	1480	-	PF08167:rRNA processing/ribosome biogenesis	-
BjuA03g09070S	3.87308	5.57686	3.80128	6.66439	6.57832	4.02025	A03	11082545	11087710	-	579	-	-	-
BjuA03g09120S	4.27216	3.94149	3.42239	4.3595	4.23746	6.44451	A03	11114342	11121294	+	3309	-	PF09331:Domain of unknown function (DUF1985)	-
BjuA03g09210S	1.13687	2.94269	1.85262	3.69984	5.20494	2.74614	A03	11175690	11176927	-	1106	-	PF04969:CS domain	-
BjuA03g09470S	-3.93114	-1.19769	-2.24028	-1.41197	-2.58188	-6.11517	A03	11316193	11317080	-	888	-	-	-
BjuA03g09500S	1.90763	1.57187	1.79528	2.49862	3.66492	-1.05584	A03	11328469	11331809	-	1902	-	PF13923:Zinc finger, C3HC4 type (RING finger)|PF00106:short chain dehydrogenase	adh_short
BjuA03g09580S	1.48952	-3.05914	-1.41704	-3.46553	-3.27267	-3.80574	A03	11364419	11365128	-	627	-	-	-
BjuA03g09920S	-3.38729	-1.83519	-2.7167	-2.4522	-2.48313	-3.15401	A03	11538590	11541677	+	1912	-	PF03106:WRKY DNA -binding domain	WRKY
BjuA03g10650S	0.625106	-1.14324	-1.01387	-0.76603	-0.81355	2.39525	A03	11986037	11988518	+	1472	-	PF00254:FKBP-type peptidyl-prolyl cis-trans isomerase	FKBP_C
BjuA03g10860S	2.09757	-1.06567	1.36352	2.09581	3.4522	2.55111	A03	12072758	12081566	-	965	-	PF00550:Phosphopantetheine attachment site|PF04535:Domain of unknown function (DUF588)	PP-binding
BjuA03g10900S	-3.57906	-1.69947	-2.32831	-2.37484	-3.30362	-2.5535	A03	12102522	12105490	-	1482	-	PF13589:Histidine kinase-, DNA gyrase B-, and HSP90-like ATPase	-
BjuA03g10940S	-0.458351	-0.405937	0.408277	-1.04087	-1.64697	-3.69342	A03	12115203	12116410	+	465	-	PF00584:SecE/Sec61-gamma subunits of protein translocation complex	-
BjuA03g11770S	-8.16037	-6.94908	-7.50151	-7.70145	-5.70908	-4.73274	A03	12647388	12647771	+	384	-	PF14111:Domain of unknown function (DUF4283)	-
BjuA03g11780S	-10.0733	-5.85894	-4.1176	-5.10805	-5.11923	0.612423	A03	12647999	12648865	+	867	-	-	-
BjuA03g11880S	0.666606	0.977388	1.72358	2.22842	2.98437	3.1544	A03	12728957	12731132	-	1324	-	PF05002:SGS domain|PF13414:TPR repeat|PF04969:CS domain	-
BjuA03g11970S	-5.69719	-6.81027	-6.28037	-5.55369	-3.24227	-4.46905	A03	12789161	12789729	-	354	-	-	-
BjuA03g12030S	-2.04936	-1.92475	-2.04037	-2.18518	-2.16987	-2.56912	A03	12810795	12827849	+	6020	-	PF14365:Domain of unknown function (DUF4409)|PF03080:Domain of unknown function (DUF239)|PF14226:non-haem dioxygenase in morphine synthesis N-terminal|PF03171:2OG-Fe(II) oxygenase superfamily	2OG-FeII_Oxy
BjuA03g12210S	-4.23009	-9.2569	-8.1866	-7.87356	-5.81551	-6.35688	A03	13012224	13014041	-	1235	-	-	-
BjuA03g12340S	3.70407	7.86255	6.65746	5.87263	9.48071	3.74098	A03	13095776	13097062	+	1199	-	PF03171:2OG-Fe(II) oxygenase superfamily|PF14226:non-haem dioxygenase in morphine synthesis N-terminal	2OG-FeII_Oxy
BjuA03g12720S	11.7381	10.5851	10.2746	7.55726	9.94075	8.98427	A03	13364121	13364429	-	309	-	-	-
BjuA03g12940S	0.806939	0.335169	0.512413	0.82556	1.18533	0.874757	A03	13524488	13526097	+	905	-	PF01641:SelR domain	-
BjuA03g13180S	-7.75497	-4.48005	-5.56971	-4.48614	-5.26891	-5.65984	A03	13742591	13744409	+	1397	-	-	-
BjuA03g13220S	-1.74368	-2.15306	-2.24392	-1.23931	-2.18655	-1.61815	A03	13759932	13760827	-	480	-	PF02238:Cytochrome c oxidase subunit VIIa	-
BjuA03g13290S	-2.21406	-2.21754	-2.75275	-3.28662	-2.79995	-6.40129	A03	13794253	13796086	+	1834	-	-	-
BjuA03g13310S	1.01515	3.33135	2.98354	2.01557	1.3378	3.24554	A03	13801180	13815293	+	3936	-	PF12580:Tripeptidyl peptidase II|PF00082:Subtilase family	Peptidase_S8
BjuA03g13470S	1.57646	0.404893	1.31083	0.766455	0.928059	0.982346	A03	13940795	13944036	-	1897	-	PF01546:Peptidase family M20/M25/M40	Peptidase_M20
BjuA03g13490S	0.772371	-0.686007	-0.886392	-0.258385	-0.698119	-0.861953	A03	13961204	13964269	-	1948	-	PF08646:Replication factor-A C terminal domain	-
BjuA03g13590S	-2.8383	2.64042	3.00543	1.62333	1.43162	2.30235	A03	14029897	14031154	+	879	-	Q71N54.1 RecName: Full=Lecithin-cholesterol acyltransferase-like 4 && -	-
BjuA03g13700S	-7.67961	-4.88653	-6.57178	-6.65574	-4.31982	-4.23311	A03	14094556	14122691	-	4196	-	PF00931:NB-ARC domain|PF07725:Leucine Rich Repeat|PF01582:TIR domain|PF02362:B3 DNA binding domain	NB-ARC
BjuA03g13760S	-3.99073	-5.45401	-5.26439	-5.11748	-4.313	-3.13324	A03	14147798	14164163	+	1041	-	-	-
BjuA03g13810S	-0.95182	-1.10302	-1.67595	-1.33437	-1.20532	0.524452	A03	14243936	14247175	-	2152	-	PF07673:Protein of unknown function (DUF1602)|PF00005:ABC transporter|PF04068:Possible Fer4-like domain in RNase L inhibitor, RLI|PF00037:4Fe-4S binding domain	ABC_tran
BjuA03g13820S	-8.13616	-3.66028	-7.53914	-7.12704	-3.93507	-5.40668	A03	14248650	14250055	-	732	-	-	-
BjuA03g13860S	-3.18568	-3.57124	-5.17536	-2.7364	-3.51318	-2.24354	A03	14288494	14309808	+	1818	-	PF06955:Xyloglucan endo-transglycosylase (XET) C-terminus|PF00722:Glycosyl hydrolases family 16|PF07059:Protein of unknown function (DUF1336)	-
BjuA03g13900S	5.53216	2.44902	2.73838	3.04729	4.53837	4.65641	A03	14328591	14330379	+	1440	-	PF00657:GDSL-like Lipase/Acylhydrolase	Lipase_GDSL
BjuA03g14310S	0.844104	0.943321	2.0451	1.04424	0.818873	0.657784	A03	14564035	14566320	+	1301	-	PF01070:FMN-dependent dehydrogenase	FMN_dh
BjuA03g15110S	1.57568	1.19701	-1.25416	0.925304	1.16216	-5.35561	A03	15056065	15058145	+	1839	-	PF01373:Glycosyl hydrolase family 14	-
BjuA03g15200S	-5.23813	-6.83164	-5.85079	-4.50683	-5.28667	-4.67743	A03	15128059	15129646	-	1494	-	PF00240:Ubiquitin family|PF01805:Surp module	ubiquitin
BjuA03g15210S	-9.11231	-8.87404	-8.75075	-9.26236	-9.70751	-9.29343	A03	15132004	15133353	+	973	-	-	-
BjuA03g15300S	6.81628	11.2235	10.3185	10.7253	8.86991	8.69236	A03	15177939	15183497	+	2586	-	PF09331:Domain of unknown function (DUF1985)	-
BjuA03g15470S	1.90364	2.73188	3.17983	2.1114	2.41255	4.47235	A03	15287130	15288709	+	739	-	PF02991:Autophagy protein Atg8 ubiquitin like	-
BjuA03g15520S	-7.61617	-8.48254	-7.48809	-7.85883	-7.3798	-7.14874	A03	15310278	15311469	+	1031	-	-	-
BjuA03g15540S	-4.89264	2.07403	3.4397	2.38654	2.59276	1.66885	A03	15314385	15316684	-	2060	-	PF00083:Sugar (and other) transporter	Sugar_tr
BjuA03g15560S	0.163269	-1.22407	-0.604808	-0.985185	-0.693642	-1.03887	A03	15324366	15324955	-	500	-	PF10785:NADH-ubiquinone oxidoreductase complex I, 21 kDa subunit	-
BjuA03g15580S	-7.67305	-7.90325	-4.78858	-5.32021	-6.41812	-6.66123	A03	15328417	15331380	+	747	-	PF04420:CHD5-like protein	-
BjuA03g15740S	-3.0006	2.01153	3.14122	-0.864426	-1.24292	1.4271	A03	15382994	15384225	-	616	-	PF02466:Tim17/Tim22/Tim23/Pmp24 family	-
BjuA03g15870S	-5.8359	-6.27711	-5.33396	-5.55918	-5.2507	-5.11434	A03	15459687	15461631	-	1865	-	PF10551:MULE transposase domain|PF03108:MuDR family transposase	MuDR
BjuA03g15890S	-9.24731	-1.49299	-0.919186	-2.35599	-1.4547	-2.08046	A03	15477812	15479479	+	1492	-	PF12697:Alpha/beta hydrolase family	-
BjuA03g15950S	-5.48649	-6.07203	-5.87048	-5.25535	-5.79316	-5.74614	A03	15507738	15509186	+	1449	-	-	-
BjuA03g16190S	1.09795	0.908952	1.18169	1.24397	1.56626	-1.18057	A03	15621506	15624644	-	2426	-	PF02780:Transketolase, C-terminal domain|PF02779:Transketolase, pyrimidine binding domain|PF13292:1-deoxy-D-xylulose-5-phosphate synthase	-
BjuA03g16610S	1.86116	1.8119	1.2768	-0.823076	-1.55525	-2.6147	A03	15849221	15851736	+	1978	-	PF00076:RNA recognition motif. (a.k.a. RRM, RBD, or RNP domain)|PF00642:Zinc finger C-x8-C-x5-C-x3-H type (and similar)	zf-CCCH
BjuA03g16640S	6.2414	7.21618	7.9123	5.05389	7.20965	8.85155	A03	15868784	15869332	+	549	-	-	-
BjuA03g16660S	-6.69277	-1.51075	-1.19663	-1.97443	-2.7714	1.49721	A03	15897016	15898548	+	717	-	PF00505:HMG (high mobility group) box	HMG_box
BjuA03g16740S	0.656857	0.731732	1.0599	0.860796	1.83103	1.69172	A03	15940523	15941995	-	559	-	PF03489:Saposin-like type B, region 2|PF05184:Saposin-like type B, region 1	-
BjuA03g16770S	5.58543	1.32004	2.90319	2.28451	2.22415	-5.28499	A03	15962067	15966512	-	1206	-	PF03765:CRAL/TRIO, N-terminal domain|PF00650:CRAL/TRIO domain	CRAL_TRIO_N
BjuA03g16900S	-7.39432	-5.20968	-5.72861	-5.7334	-4.6777	-6.28306	A03	16037426	16038088	-	438	-	-	-
BjuA03g17350S	-10.4861	-2.56643	-3.03718	-4.4094	-4.83449	-7.1027	A03	16341810	16347080	-	1942	-	PF04042:DNA polymerase alpha/epsilon subunit B|PF00400:WD domain, G-beta repeat	WD40
BjuA03g17500S	-1.62916	-1.3096	-1.48156	-0.910189	-0.944852	-2.07032	A03	16444824	16446190	+	555	-	PF00025:ADP-ribosylation factor family	Arf
BjuA03g17890S	6.2926	8.07923	7.20641	4.05434	6.12174	5.82495	A03	16645384	16646320	-	369	-	-	-
BjuA03g17980S	-0.656463	-1.15298	-1.59419	-1.85395	-2.36344	-2.85206	A03	16704520	16707354	-	2371	-	PF00072:Response regulator receiver domain|PF06203:CCT motif	Response_reg
BjuA03g18080S	-0.812216	-0.950304	-1.68625	-1.37569	-1.57295	-0.982676	A03	16753739	16754751	-	1013	-	PF12796:Ankyrin repeats (3 copies)	-
BjuA03g18260S	-0.73956	-1.33877	-1.53792	-1.0278	-1.05552	-1.41262	A03	16857266	16859025	-	1583	-	Q6YYC0.1 RecName: Full=Zinc finger CCCH domain-containing protein 55; Short=OsC3H55 && -	-
BjuA03g18290S	-1.77353	-2.25019	-2.17325	-1.6453	-2.57058	-1.52433	A03	16862574	16865278	-	1539	-	-	-
BjuA03g18320S	-9.79406	-10.0339	-9.57125	-9.31739	-10.1334	-7.24646	A03	16876874	16878730	+	1154	-	PF08646:Replication factor-A C terminal domain	-
BjuA03g18830S	-10.9444	-10.8929	-10.4086	-10.5039	-7.06348	-10.3031	A03	17261220	17262916	+	387	-	-	-
BjuA03g18960S	2.16222	2.31395	1.43001	1.07079	0.931312	-2.66507	A03	17329643	17332477	+	1713	-	PF06813:Nodulin-like	-
BjuA03g18970S	-5.3355	-1.2261	-1.68951	-3.0358	-3.56214	-4.47063	A03	17339086	17342851	-	795	-	-	-
BjuA03g19120S	-9.40063	-6.03908	-7.70915	-6.25512	-6.32576	-6.28573	A03	17441186	17442921	-	267	-	-	-
BjuA03g19160S	9.57783	7.35308	5.22447	5.54776	4.53277	4.71057	A03	17451012	17452336	-	1251	-	-	-
BjuA03g19220S	-11.1644	-12.5508	-14.385	-8.14942	-6.72636	-8.12114	A03	17487444	17488337	+	894	-	-	-
BjuA03g19280S	-2.40801	2.30602	4.18647	1.64381	0.969336	1.96436	A03	17509858	17512474	+	932	-	-	-
BjuA03g19470S	9.69694	8.5655	10.3413	6.79688	10.6714	11.82	A03	17620472	17621977	-	723	-	-	-
BjuA03g20050S	0.876046	1.26927	1.4153	1.25717	1.65829	3.9432	A03	17956608	17957857	+	1049	-	-	-
BjuA03g20140S	0.327164	-0.62529	-0.55879	-1.08327	-1.14163	-1.8952	A03	18004958	18005493	+	448	-	-	-
BjuA03g20300S	0.750446	1.32455	1.21538	2.73976	5.68921	-6.9509	A03	18095264	18096344	+	684	-	PF00504:Chlorophyll A-B binding protein	-
BjuA03g20410S	0.227292	-0.995301	-1.38006	-1.00849	-1.85921	-2.22205	A03	18149929	18150699	-	771	-	PF02469:Fasciclin domain	-
BjuA03g20500S	-4.08261	-4.20681	-4.71787	-4.90929	-4.1672	-4.65019	A03	18193751	18194038	-	288	-	-	-
BjuA03g20570S	-0.69273	-1.68468	-1.53368	-0.950653	-1.48456	-1.14261	A03	18247092	18253294	+	1124	-	PF14204:Ribosomal L18 C-terminal region|PF00861:Ribosomal L18p/L5e family	-
BjuA03g20590S	-1.26165	-1.28803	-2.99951	-1.06559	-1.45828	-2.98824	A03	18263392	18267229	+	3601	-	PF02181:Formin Homology 2 Domain	FH2
BjuA03g20610S	-1.98233	-2.09486	-1.65748	-1.61946	-1.44293	-1.45384	A03	18273506	18275401	-	996	-	PF01728:FtsJ-like methyltransferase|PF01479:S4 domain	S4
BjuA03g20700S	-4.68072	0.604881	1.1806	0.497229	0.542229	-1.12681	A03	18330344	18332165	+	1142	-	Q09473.1 RecName: Full=Putative ER lumen protein-retaining receptor C28H8.4 && PF00810:ER lumen protein retaining receptor	ER_lumen_recept
BjuA03g20960S	-7.61024	-6.27184	-9.47662	-8.90006	-10.0372	-6.31351	A03	18491514	18495406	+	3233	-	PF09337:His(2)-Cys(2) zinc finger|PF00665:Integrase core domain	rve
BjuA03g21330S	-5.74528	-5.87941	-6.66974	-5.5942	-5.67111	-6.34794	A03	18768821	18770323	+	357	-	-	-
BjuA03g21340S	-1.71214	-0.774126	-1.86759	-1.20534	-2.28566	-3.28964	A03	18770749	18772125	-	1377	-	PF16363:GDP-mannose 4,6 dehydratase	-
BjuA03g21350S	-2.85641	-6.32588	-7.6248	-8.17698	-8.88231	-8.27072	A03	18790307	18791526	+	916	-	PF00076:RNA recognition motif. (a.k.a. RRM, RBD, or RNP domain)|PF00203:Ribosomal protein S19	RRM_1
BjuA03g21710S	-1.51035	-1.72488	-2.36176	-2.3322	-2.77875	-6.14536	A03	19033062	19039601	-	3651	-	PF03638:Tesmin/TSO1-like CXC domain, cysteine-rich domain	-
BjuA03g21750S	-9.41809	-8.4178	-8.43111	-8.59408	-8.2822	-8.09216	A03	19052752	19055024	+	2169	-	PF03108:MuDR family transposase	MuDR
BjuA03g21850S	-3.4488	1.42428	-1.69107	-0.414996	-1.88862	0.409253	A03	19101756	19107173	-	4293	-	-	-
BjuA03g21900S	3.18024	4.09488	-3.22928	-2.75427	-2.42696	-2.87694	A03	19131481	19132447	-	462	-	-	-
BjuA03g22420S	-0.352855	0.736509	1.23774	1.58137	2.83097	-3.53213	A03	19455294	19455709	+	416	-	-	-
BjuA03g23130S	-10.8	-9.1712	-5.22214	-10.264	-8.59903	-10.4422	A03	19876658	19880804	-	1746	-	-	-
BjuA03g23170S	-2.52273	-1.1249	-2.24763	-0.928784	-1.32085	-0.681476	A03	19897406	19901837	-	3717	-	PF13359:DDE superfamily endonuclease|PF00069:Protein kinase domain	Pkinase
BjuA03g23220S	-10.1233	-6.33295	-4.45736	-6.94693	-7.51894	-7.71801	A03	19925875	19932570	+	441	-	-	-
BjuA03g23240S	-9.91224	-4.91239	-4.9197	-8.18915	-8.43427	-6.79998	A03	19958842	19962152	+	384	-	-	-
BjuA03g23290S	-2.33286	-4.96108	-4.01264	-3.56966	-3.181	-7.37051	A03	19994759	19996353	+	849	-	PF09754:PAC2 family	-
BjuA03g23920S	0.864432	3.99039	1.86314	-0.654699	-0.533568	-2.80871	A03	20340686	20344754	+	2037	-	PF03822:NAF domain|PF00069:Protein kinase domain	Pkinase
BjuA03g24600S	1.30119	-0.384022	1.30716	1.09643	2.46039	-3.36717	A03	20726183	20728619	-	843	-	PF14378:PAP2 superfamily	-
BjuA03g24680S	-1.66283	3.86804	4.53483	2.95584	3.2788	2.74578	A03	20793616	20794553	+	938	-	-	-
BjuA03g24710S	3.76734	6.56424	5.80248	1.96566	1.78042	2.0693	A03	20826568	20827813	-	1059	-	PF02365:No apical meristem (NAM) protein	NAM
BjuA03g24890S	-2.43984	-0.844495	-1.41623	-0.652214	-1.18654	-0.864058	A03	20909880	20911375	-	1409	-	PF03634:TCP family transcription factor	TCP
BjuA03g24940S	1.04261	1.8751	2.39361	2.78452	2.46537	2.74813	A03	20943825	20946104	-	2280	-	PF12222:Peptide N-acetyl-beta-D-glucosaminyl asparaginase amidase A	-
BjuA03g25240S	0.716449	0.840001	1.01752	0.636239	0.602025	1.75193	A03	21159211	21160909	+	1059	-	PF00847:AP2 domain	AP2
BjuA03g25260S	-1.02536	0.505171	1.0232	0.390047	0.322596	0.791655	A03	21171800	21173753	+	1194	-	PF00226:DnaJ domain	DnaJ
BjuA03g25490S	0.52535	-0.852456	-0.799738	0.612466	0.794531	-3.64569	A03	21272612	21276294	-	2326	-	PF00069:Protein kinase domain	Pkinase
BjuA03g25890S	-6.05678	-1.79313	-1.65944	-1.31354	-1.38973	-2.07128	A03	21531810	21533046	+	1237	-	-	-
BjuA03g26190S	0.369574	-1.36957	-0.644329	-0.398351	-0.434774	-0.683844	A03	21691559	21692965	-	879	-	PF01849:NAC domain	-
BjuA03g26200S	0.884909	-1.26559	-0.965757	-2.24149	-1.66743	-3.10106	A03	21693897	21695399	-	1075	-	-	-
BjuA03g26400S	-8.32052	2.4032	3.40024	0.979101	-0.321328	2.29102	A03	21785198	21786832	-	815	-	PF00582:Universal stress protein family	Usp
BjuA03g26410S	-9.34099	-8.55615	-6.79536	-9.52994	-6.79847	-7.37879	A03	21787167	21787514	-	348	-	-	-
BjuA03g26420S	-10.3864	-10.0603	-5.53313	-10.5285	-6.87797	-8.5768	A03	21787682	21787981	-	300	-	-	-
BjuA03g26440S	0.770792	1.46174	1.56826	1.31692	1.54132	3.49633	A03	21799451	21801935	-	1627	-	PF01490:Transmembrane amino acid transporter protein	Aa_trans
BjuA03g26480S	-0.690309	-0.957169	-0.864806	-1.03934	-1.27362	-1.02299	A03	21818038	21819365	-	738	-	-	-
BjuA03g26730S	-10.883	-11.5153	-6.27737	-10.7576	-10.7315	-10.0389	A03	21954711	21957657	+	1962	-	PF08646:Replication factor-A C terminal domain	-
BjuA03g26740S	-1.77418	-1.28274	-1.22677	-1.27929	-1.63657	-1.34397	A03	21965699	21967607	+	977	-	PF12165:Domain of unknown function (DUF3594)|PF00628:PHD-finger	PHD
BjuA03g26750S	-1.46071	-1.73056	-1.48155	-2.09877	-1.6259	-3.88667	A03	21968176	21970935	-	1782	-	PF00487:Fatty acid desaturase|PF11960:Domain of unknown function (DUF3474)	-
BjuA03g26760S	-8.93603	-8.69326	-6.41496	-8.54096	-9.09092	-7.98687	A03	21972058	21972465	-	408	-	-	-
BjuA03g26770S	-8.91412	-7.05739	-5.75318	-8.57856	-8.42021	-7.88902	A03	21972828	21973426	-	213	-	-	-
BjuA03g26980S	-4.06073	-5.74876	-4.95406	-5.4597	-4.79584	-3.6233	A03	22091931	22093405	-	630	-	-	-
BjuA03g27080S	-10.2696	-12.9892	-6.01349	-12.4149	-12.881	-11.9355	A03	22156854	22159873	+	1515	-	PF08646:Replication factor-A C terminal domain	-
BjuA03g27100S	-2.10313	-2.1447	-1.70795	-2.00044	-2.22788	-2.55133	A03	22169454	22170342	-	781	-	Q9C9Z5.1 RecName: Full=NADH dehydrogenase [ubiquinone] 1 alpha subcomplex subunit 1 && PF15879:NADH-ubiquinone oxidoreductase MWFE subunit	-
BjuA03g27230S	-1.72101	-1.22168	-1.59522	-1.03091	-1.33352	-0.815007	A03	22234185	22237292	+	1530	-	PF04791:LMBR1-like membrane protein	-
BjuA03g27430S	-1.36007	-0.795859	-1.03811	-0.96066	-1.25316	-1.94638	A03	22320020	22322026	+	1335	-	PF01237:Oxysterol-binding protein	-
BjuA03g27700S	2.27133	1.66771	3.16816	1.97635	-0.442203	4.44314	A03	22434889	22435732	-	844	-	-	-
BjuA03g28000S	-0.577887	1.00699	1.03516	1.1924	1.03301	1.71595	A03	22602947	22608668	+	3291	-	PF02181:Formin Homology 2 Domain	FH2
BjuA03g28420S	0.662417	0.952721	1.04045	0.703669	0.699882	1.90286	A03	22775092	22776514	+	1123	-	-	-
BjuA03g28570S	-0.779418	-0.745936	-1.72952	-0.657658	-1.51072	0.791317	A03	22863872	22875066	-	6920	-	PF08146:BP28CT (NUC211) domain|PF12397:U3 small nucleolar RNA-associated protein 10	-
BjuA03g28780S	2.56247	6.88759	2.1666	2.58386	2.97834	4.38632	A03	22983236	22984095	+	780	-	-	-
BjuA03g29170S	-6.86679	-8.94468	-5.8688	-5.94242	-7.00303	-4.58778	A03	23214667	23217028	+	1314	-	PF00153:Mitochondrial carrier protein	Mito_carr
BjuA03g29470S	-2.60889	-1.51864	-0.843221	-1.64071	-1.06201	-2.22381	A03	23343563	23344282	+	720	-	-	-
BjuA03g29660S	0.925489	5.26037	6.62412	4.35091	9.57876	3.37044	A03	23430605	23431621	+	689	-	PF00072:Response regulator receiver domain	Response_reg
BjuA03g29760S	1.46229	-2.28565	-2.49435	-0.753702	-0.898427	-0.444241	A03	23465923	23470289	-	2381	-	PF01717:Cobalamin-independent synthase, Catalytic domain|PF08267:Cobalamin-independent synthase, N-terminal domain	-
BjuA03g29770S	-7.46385	-0.894675	-1.76767	-0.972716	-2.49073	-6.52972	A03	23475184	23479005	+	2853	-	PF13855:Leucine rich repeat|PF07714:Protein tyrosine kinase	Pkinase_Tyr
BjuA03g29810S	-2.9915	-2.53954	-2.48398	-1.99092	-2.77885	-1.94793	A03	23535411	23540470	-	2980	-	PF00013:KH domain|PF03725:3' exoribonuclease family, domain 2|PF01138:3' exoribonuclease family, domain 1|PF00575:S1 RNA binding domain	RNase_PH
BjuA03g30110S	-1.65761	2.1103	0.934712	2.42738	4.50305	2.887	A03	23641457	23651466	-	2049	-	PF01569:PAP2 superfamily|PF04116:Fatty acid hydroxylase superfamily	-
BjuA03g30190S	-0.514545	-0.451349	-1.59824	-1.32774	-1.21077	-3.40142	A03	23679317	23681663	-	1766	-	PF01536:Adenosylmethionine decarboxylase|PF08132:S-adenosyl-l-methionine decarboxylase leader peptide	SAM_decarbox
BjuA03g30210S	-8.58114	-8.58251	-6.27604	-7.5394	-6.802	-7.30372	A03	23685386	23686864	-	1479	-	PF00498:FHA domain	FHA
BjuA03g30230S	-9.02899	-8.98825	-4.97338	-4.82702	-6.67805	-4.6175	A03	23690937	23692980	-	930	-	Q9FWA4.1 RecName: Full=Probable galacturonosyltransferase 9 && -	-
BjuA03g30240S	-11.5984	-12.0544	-5.86882	-6.43726	-4.9768	-6.82238	A03	23697167	23699480	-	2155	-	PF01501:Glycosyl transferase family 8	Glyco_transf_8
BjuA03g30250S	-3.72171	-1.18952	-2.82588	-2.18298	-2.72158	-1.39051	A03	23700055	23703530	-	2034	-	PF00175:Oxidoreductase NAD-binding domain|PF00258:Flavodoxin|PF00667:FAD binding domain	NAD_binding_1
BjuA03g30300S	-5.92929	-4.9501	-3.97752	-3.77881	-3.97994	-7.46115	A03	23732042	23733730	-	811	-	-	-
BjuA03g30570S	-0.602371	-1.21514	-0.634043	-1.42284	-1.47917	-1.39756	A03	23848560	23849404	-	511	-	PF03179:Vacuolar (H+)-ATPase G subunit	-
BjuA03g30590S	0.867697	0.832412	1.10055	0.85447	1.26514	-0.594292	A03	23851823	23863976	-	2862	-	PF00782:Dual specificity phosphatase, catalytic domain|PF16561:Glycogen recognition site of AMP-activated protein kinase|PF00397:WW domain|PF13456:Reverse transcriptase-like	DSPc
BjuA03g31020S	0.586029	0.733717	0.725457	0.853405	1.07552	0.823405	A03	24062190	24064789	+	1806	-	PF13414:TPR repeat|PF07714:Protein tyrosine kinase	Pkinase_Tyr
BjuA03g31160S	1.69792	2.1603	2.69503	0.514317	1.01974	-2.29566	A03	24122397	24124153	-	1256	-	PF00657:GDSL-like Lipase/Acylhydrolase	Lipase_GDSL
BjuA03g31310S	0.607978	-1.30687	-0.555738	-0.831708	-1.46399	-2.87832	A03	24217124	24219062	-	1578	-	PF13178:Protein of unknown function (DUF4005)	-
BjuA03g31520S	-0.659544	0.28464	1.03177	0.393919	0.975265	-2.242	A03	24341487	24342929	+	591	-	PF00543:Nitrogen regulatory protein P-II	-
BjuA03g31570S	-0.668181	-1.0218	-1.14626	-1.07764	-1.30172	-2.43894	A03	24375252	24379111	+	2681	-	Q8RWW0.1 RecName: Full=Receptor-like serine/threonine-protein kinase ALE2; AltName: Full=Protein ABNORMAL LEAF SHAPE 2; Flags: Precursor && PF07714:Protein tyrosine kinase	Pkinase_Tyr
BjuA03g31600S	0.695768	-1.00521	-0.706522	1.44289	3.41038	-2.26932	A03	24384133	24388233	+	2432	-	PF00493:MCM2/3/5 family|PF14551:MCM N-terminal domain	MCM
BjuA03g32460S	-7.19127	-6.68359	-7.43356	-5.19911	-7.85903	-7.04304	A03	24894328	24895021	+	297	-	-	-
BjuA03g32530S	4.77807	6.95813	4.25083	3.9906	5.4139	6.28438	A03	24949533	24949916	-	384	-	-	-
BjuA03g32710S	0.703772	1.02729	0.850805	0.910751	1.27688	1.42435	A03	25069853	25071835	-	1245	-	PF08059:SEP domain|PF00789:UBX domain	UBX
BjuA03g32740S	-2.75411	1.84566	-0.979199	0.968345	2.6487	1.38614	A03	25084889	25086871	-	1324	-	PF04755:PAP_fibrillin	-
BjuA03g33330S	0.187368	1.18777	0.350805	0.350971	0.791924	-1.62803	A03	25494747	25497515	-	2138	-	PF13424:Tetratricopeptide repeat	-
BjuA03g33580S	0.686908	0.509496	0.861587	-0.748286	-0.980228	-1.54764	A03	25617078	25619912	+	1362	-	PF12697:Alpha/beta hydrolase family	-
BjuA03g33590S	1.80056	3.74075	2.49452	2.20457	3.48737	5.58619	A03	25621831	25628514	-	339	-	PF00034:Cytochrome c	-
BjuA03g33890S	-0.850307	0.832624	0.870471	0.66855	-0.675238	2.59519	A03	25812092	25812472	-	381	-	-	-
BjuA03g33920S	-10.1999	-11.0355	-7.55541	-6.59215	-10.2465	-10.2008	A03	25835104	25836972	-	1426	-	PF00646:F-box domain	F-box
BjuA03g33930S	-1.81431	1.26256	1.63548	2.38944	3.87246	-3.82266	A03	25837364	25839524	+	1436	-	PF00141:Peroxidase	-
BjuA03g33960S	-0.375368	0.707733	0.898286	1.19618	1.43779	0.725915	A03	25859144	25860954	-	1414	-	PF00491:Arginase family	-
BjuA03g34120S	0.689789	2.29803	1.94982	1.89032	1.70727	1.79759	A03	25963653	25964839	+	694	-	PF10961:Protein of unknown function (DUF2763)	-
BjuA03g34270S	-0.659138	0.324607	1.20335	0.659113	0.409473	-0.345376	A03	26075582	26076772	+	738	-	PF00406:Adenylate kinase|PF05191:Adenylate kinase, active site lid	ADK
BjuA03g34340S	-2.8465	-0.799636	-0.391028	0.665302	1.81301	-2.48063	A03	26121169	26123029	-	1321	-	PF00112:Papain family cysteine protease|PF08246:Cathepsin propeptide inhibitor domain (I29)	Peptidase_C1
BjuA03g34450S	0.247751	0.65504	0.545558	0.496162	0.678529	1.23173	A03	26179800	26182972	-	1901	-	PF01243:Pyridoxamine 5'-phosphate oxidase|PF03853:YjeF-related protein N-terminus|PF10590:Pyridoxine 5'-phosphate oxidase C-terminal dimerisation region	Pyridox_oxidase
BjuA03g34650S	1.12235	-1.02173	-0.682716	1.72262	2.15782	2.66512	A03	26294737	26296787	-	1303	-	Q5RHY1.1 RecName: Full=Protein MCM10 homolog && PF09329:Primase zinc finger	-
BjuA03g34660S	-4.58265	-5.04926	-5.62587	-4.39704	-5.73382	-6.7933	A03	26302808	26304083	-	916	-	Q9SIT1.1 RecName: Full=Receptor-like kinase TMK3; AltName: Full=BARK1-like kinase 2; AltName: Full=Leucine-rich repeat receptor-like kinases TMK3; AltName: Full=Transmembrane kinase 3; Flags: Precursor && -	-
BjuA03g34750S	-2.00018	-0.967737	-1.74805	-0.426142	-0.764214	-0.580056	A03	26354419	26357123	+	1944	-	PF08880:QLQ|PF08879:WRC	-
BjuA03g34930S	1.83737	2.74471	3.61247	1.04752	0.722687	2.30556	A03	26450475	26452097	-	1286	-	PF00447:HSF-type DNA-binding	HSF_DNA-bind
BjuA03g35100S	-2.44457	-3.81081	-3.6936	-5.72515	-3.15097	-6.46142	A03	26561736	26562534	-	312	-	-	-
BjuA03g35520S	7.90736	8.24114	9.09937	8.52057	8.12586	8.58821	A03	26809621	26810721	+	564	-	PF00227:Proteasome subunit	Proteasome
BjuA03g35530S	-6.7914	-5.62446	-3.27822	-6.36266	-6.82494	-5.94615	A03	26816049	26818148	-	1184	-	-	-
BjuA03g35860S	0.873735	0.405605	1.6509	0.760232	1.53086	0.587787	A03	27029109	27029546	+	438	-	PF00169:PH domain	PH
BjuA03g35970S	0.419954	1.46586	2.26905	0.999767	2.15031	0.48766	A03	27079032	27080677	+	1272	-	PF00582:Universal stress protein family	Usp
BjuA03g36040S	-1.8234	1.14431	-1.28397	-0.734564	-1.51824	-1.65229	A03	27116182	27119545	-	1992	-	PF04438:HIT zinc finger|PF04795:PAPA-1-like conserved region	-
BjuA03g36440S	4.74665	2.89444	4.87106	3.03694	1.70857	4.00151	A03	27319541	27321230	-	1098	-	PF11788:39S mitochondrial ribosomal protein L46	-
BjuA03g36760S	1.16617	1.04649	2.48664	0.854178	1.08633	2.84565	A03	27485269	27485915	+	647	-	PF13499:EF-hand domain pair	-
BjuA03g37170S	1.33742	2.02275	1.18307	1.56733	1.25334	1.96177	A03	27682570	27682764	+	195	-	-	-
BjuA03g37230S	0.377139	0.513102	1.03456	0.760849	1.40261	0.965106	A03	27708248	27713651	-	1587	-	PF03947:Ribosomal Proteins L2, C-terminal domain|PF03168:Late embryogenesis abundant protein	Ribosomal_L2_C
BjuA03g37390S	-1.49568	0.722251	-0.36494	-0.238948	-1.11874	-2.17025	A03	27801405	27811767	-	4761	-	Q8LPG9.1 RecName: Full=Protein IQ-DOMAIN 14 && PF04000:Sas10/Utp3/C1D family|PF13178:Protein of unknown function (DUF4005)|PF00139:Legume lectin domain	-
BjuA03g37490S	2.37051	1.40197	2.9005	2.274	2.93825	1.72422	A03	27902548	27903157	+	387	-	PF00118:TCP-1/cpn60 chaperonin family	-
BjuA03g37670S	-2.46488	2.27183	-1.43961	-0.908399	-1.01577	-2.56821	A03	27999500	28002497	-	1907	-	PF01593:Flavin containing amine oxidoreductase	Amino_oxidase
BjuA03g37740S	-0.515015	0.79507	-1.01308	-0.983337	-0.907586	0.685644	A03	28050471	28054753	+	2435	-	PF00069:Protein kinase domain	Pkinase
BjuA03g37820S	0.907021	1.34076	1.19488	1.58559	1.82095	-2.76099	A03	28100287	28102368	+	1482	-	PF00244:14-3-3 protein	-
BjuA03g38000S	2.34178	4.25975	3.84416	6.05731	5.62888	5.71029	A03	28190154	28193261	+	2419	-	-	-
BjuA03g38110S	-1.53939	0.776828	-1.1475	-0.710301	-1.07961	-0.552977	A03	28242190	28254169	+	5838	-	PF12698:ABC-2 family transporter protein|PF00005:ABC transporter	ABC_tran
BjuA03g38130S	-1.69203	-0.946937	-0.977502	-0.649354	-1.39355	-1.48948	A03	28259923	28262711	+	1670	-	PF07992:Pyridine nucleotide-disulphide oxidoreductase|PF00085:Thioredoxin	Pyr_redox_2
BjuA03g38150S	-1.17958	-1.21512	-1.42004	-0.693053	-0.859849	-2.61397	A03	28269304	28272453	-	1874	-	PF01210:NAD-dependent glycerol-3-phosphate dehydrogenase N-terminus|PF07479:NAD-dependent glycerol-3-phosphate dehydrogenase C-terminus	NAD_Gly3P_dh_C
BjuA03g38280S	-9.11991	-3.7277	-5.0799	-5.18153	-7.36129	-4.77451	A03	28347940	28348681	-	282	-	-	-
BjuA03g38290S	-1.85537	4.01139	1.92741	0.875618	1.02497	-3.93348	A03	28354214	28354590	+	377	-	-	-
BjuA03g38750S	-1.00173	-2.14565	-2.45402	-1.61905	-1.16864	-1.51249	A03	28577560	28581062	+	2059	-	PF03141:Putative S-adenosyl-L-methionine-dependent methyltransferase	-
BjuA03g39070S	-2.22603	-0.634153	-0.824488	-0.562368	-0.632291	-1.97772	A03	28795489	28798053	-	1424	-	PF00483:Nucleotidyl transferase|PF00132:Bacterial transferase hexapeptide (six repeats)	Hexapep
BjuA03g39120S	-1.26554	1.01337	0.978301	1.55775	2.08887	-1.50113	A03	28820388	28822794	+	1641	-	PF00004:ATPase family associated with various cellular activities (AAA)	AAA
BjuA03g39300S	2.16829	7.04392	4.95309	5.74106	5.17524	4.68817	A03	28893221	28894874	-	599	-	-	-
BjuA03g39470S	-0.354191	2.81703	0.994011	1.20706	0.64601	1.33455	A03	29030585	29032647	-	1498	-	PF14200:Ricin-type beta-trefoil lectin domain-like	-
BjuA03g39480S	-0.831836	0.665541	-1.49609	0.447642	-1.06653	0.521283	A03	29036507	29052101	+	10546	-	PF00271:Helicase conserved C-terminal domain|PF00176:SNF2 family N-terminal domain|PF14619:Snf2-ATP coupling, chromatin remodelling complex	SNF2_N
BjuA03g39580S	-0.463621	-0.426311	-0.683365	0.665108	1.90667	-1.12802	A03	29120024	29122054	-	1122	-	PF12498:Basic leucine-zipper C terminal|PF00170:bZIP transcription factor	bZIP_1
BjuA03g39970S	-1.96697	0.417019	0.515401	-1.25197	-1.31649	-1.01521	A03	29272304	29274683	-	1431	-	PF00202:Aminotransferase class-III	Aminotran_3
BjuA03g40080S	1.08167	0.658263	1.00047	1.30209	1.34893	1.67055	A03	29364689	29366278	+	888	-	PF00462:Glutaredoxin	-
BjuA03g40170S	1.2062	-1.08448	1.29857	0.971596	1.82216	1.10306	A03	29447307	29449339	+	949	-	PF02338:OTU-like cysteine protease	OTU
BjuA03g40230S	-3.85255	-3.08317	-3.13764	-3.53192	-4.95746	-5.44365	A03	29478514	29480370	-	927	-	PF14360:PAP2 superfamily C-terminal	-
BjuA03g40350S	2.01875	0.616885	1.491	1.91121	1.80187	3.75447	A03	29527577	29529466	-	1066	-	PF00248:Aldo/keto reductase family	Aldo_ket_red
BjuA03g40360S	5.1	7.93332	7.87828	5.47625	4.57013	6.41289	A03	29530870	29531518	-	649	-	-	-
BjuA03g40460S	-7.47921	-5.50212	-5.93279	-4.97133	-6.244	-5.35408	A03	29600025	29600483	+	459	-	-	-
BjuA03g40470S	-10.275	-9.13006	-6.15687	-5.77687	-7.6283	-9.98984	A03	29601563	29602809	-	516	-	-	-
BjuA03g40640S	-0.376171	0.498271	0.583362	-0.252343	-0.414451	-2.06362	A03	29720069	29722902	-	2230	-	PF10712:NAD-specific glutamate dehydrogenase|PF00012:Hsp70 protein	HSP70
BjuA03g40740S	1.44004	1.36316	2.0511	0.803989	1.53609	0.970023	A03	29784475	29787405	-	1507	-	PF04749:PLAC8 family	-
BjuA03g40960S	-1.22239	-1.47838	-1.10886	-1.03444	-1.11467	-2.67385	A03	29929344	29932480	+	1847	-	PF03952:Enolase, N-terminal domain|PF00113:Enolase, C-terminal TIM barrel domain	-
BjuA03g41020S	-8.73555	0.956267	-0.85472	-1.14578	-0.869536	-2.78233	A03	29982618	29985087	+	1398	-	PF08880:QLQ|PF08879:WRC	-
BjuA03g41270S	0.899097	1.87058	2.39001	1.06749	0.976256	1.49885	A03	30137667	30139622	-	688	-	-	-
BjuA03g41450S	-0.402941	-1.45162	-1.40561	-1.92314	-2.04745	-2.02262	A03	30232092	30235227	+	1612	-	PF07777:G-box binding protein MFMR|PF00170:bZIP transcription factor|PF16596:Disordered region downstream of MFMR	bZIP_1
BjuA03g41460S	-5.51696	-5.24002	-4.17916	-4.3354	-4.12971	-5.04787	A03	30236213	30238567	-	1391	-	PF01546:Peptidase family M20/M25/M40	Peptidase_M20
BjuA03g41740S	-2.37782	-1.99112	-1.86158	-2.05304	-2.05124	-5.92588	A03	30401125	30404170	+	2504	-	PF04782:Protein of unknown function (DUF632)|PF04783:Protein of unknown function (DUF630)	-
BjuA03g41770S	-2.15276	-4.56206	-3.35966	-3.93928	-3.59788	-1.52701	A03	30410638	30412857	+	1357	-	PF04900:Fcf1	-
BjuA03g41800S	-0.986893	-2.30748	-1.53202	-1.56603	-1.51088	-1.96129	A03	30426183	30427501	+	772	-	PF01775:Ribosomal L18ae/LX protein domain	-
BjuA03g41860S	6.23751	2.89076	4.38044	4.05586	6.1133	4.62591	A03	30454488	30459436	-	1630	-	PF01554:MatE	MatE
BjuA03g41880S	-2.85866	-2.31325	-3.80243	-2.2426	-2.08336	-4.1266	A03	30473555	30478017	+	2577	-	PF06972:Protein of unknown function (DUF1296)	-
BjuA03g41890S	-0.905927	-0.790686	-0.8168	-0.984088	-1.03853	-2.69747	A03	30478568	30480828	-	1720	-	PF10559:Plug domain of Sec61p|PF00344:SecY translocase	-
BjuA03g42050S	6.06421	6.69348	6.17999	6.77832	6.22801	6.77459	A03	30560079	30560861	+	624	-	PF06911:Senescence-associated protein	-
BjuA03g42150S	1.54437	0.79699	2.08076	3.01075	2.17009	4.00334	A03	30597018	30599491	-	1828	-	PF01697:Glycosyltransferase family 92	-
BjuA03g42290S	0.624071	-0.639964	-0.721608	-0.65109	-0.880845	0.560724	A03	30663216	30666970	+	2485	-	PF00118:TCP-1/cpn60 chaperonin family	-
BjuA03g42330S	-2.2015	-1.23672	-0.882834	-1.10775	-1.24644	1.88973	A03	30679454	30682926	+	1896	-	PF02803:Thiolase, C-terminal domain|PF00108:Thiolase, N-terminal domain	Thiolase_N
BjuA03g42360S	-1.00957	-1.1453	-2.12554	-2.10439	-2.05277	-2.50491	A03	30690890	30693665	-	2226	-	PF00069:Protein kinase domain	Pkinase
BjuA03g42410S	-4.49564	-5.46447	-3.88004	-5.13735	-8.3683	-6.46744	A03	30711547	30713484	+	1233	-	-	-
BjuA03g42440S	-1.54138	-0.664692	-1.60227	-0.977874	-1.697	-3.5122	A03	30736271	30741366	-	2858	-	PF02170:PAZ domain|PF08699:Argonaute linker 1 domain|PF02171:Piwi domain|PF16488:Argonaute linker 2 domain|PF16486:N-terminal domain of argonaute	Piwi
BjuA03g42460S	-2.00392	-2.53088	-1.28624	-1.63987	-2.18306	-2.49721	A03	30754800	30756975	-	1154	-	PF15003:HAUS augmin-like complex subunit 2	-
BjuA03g42640S	1.37386	-2.47223	-1.02126	-1.96009	-1.39152	-4.16352	A03	30846271	30847324	+	405	-	PF00173:Cytochrome b5-like Heme/Steroid binding domain	-
BjuA03g42810S	-4.97205	-7.18376	-8.00483	-7.84448	-5.71309	-7.80638	A03	30942749	30944747	+	1999	-	-	-
BjuA03g42820S	3.97213	7.32183	3.40632	3.85883	4.99381	4.18452	A03	30945767	30948554	+	2397	-	-	-
BjuA03g42910S	-0.984054	-2.41578	-1.77791	-1.28644	-1.71541	0.889464	A03	31006447	31008516	+	1313	-	-	-
BjuA03g42960S	1.44172	0.548424	2.11016	1.67425	2.21918	1.89177	A03	31031624	31035353	+	971	-	PF09446:VMA21-like domain	-
BjuA03g43050S	1.43671	1.49345	1.0614	0.413211	0.54922	-1.67717	A03	31074491	31076398	+	769	-	PF00255:Glutathione peroxidase	GSHPx
BjuA03g43070S	-0.638753	-1.51892	-0.979934	-0.732466	-1.2187	-1.09175	A03	31080508	31082085	-	973	-	PF07650:KH domain|PF00189:Ribosomal protein S3, C-terminal domain	-
BjuA03g43150S	-8.24264	-7.35682	-8.02263	-4.21853	-8.68749	-7.9309	A03	31109396	31111472	-	929	-	-	-
BjuA03g43170S	0.484212	-1.67713	-0.799045	-0.789837	-1.14435	0.791675	A03	31117305	31119348	+	945	-	-	-
BjuA03g43410S	2.19428	0.811099	1.06545	-1.23683	-1.03788	0.814843	A03	31251218	31252344	-	906	-	PF00043:Glutathione S-transferase, C-terminal domain|PF02798:Glutathione S-transferase, N-terminal domain	GST_C
BjuA03g43470S	-4.60534	-1.03827	-1.85923	-1.71362	-1.6275	-1.36391	A03	31317635	31319246	-	966	-	-	-
BjuA03g43950S	2.24289	2.52772	1.24324	-0.834488	0.336271	-2.83695	A03	31619285	31621022	-	1277	-	Q9LUE3.1 RecName: Full=Bidirectional sugar transporter SWEET10; Short=AtSWEET10; AltName: Full=Protein SUGARS WILL EVENTUALLY BE EXPORTED TRANSPORTERS 10 && PF03083:Sugar efflux transporter for intercellular exchange	-
BjuA03g43960S	-9.75012	-7.22278	-4.77148	-3.71676	-6.17198	-3.12293	A03	31626666	31627056	-	231	-	PF02953:Tim10/DDP family zinc finger	-
BjuA03g44000S	0.690848	0.720843	0.881655	0.449095	0.665732	0.870868	A03	31645325	31647038	-	978	-	PF00627:UBA/TS-N domain|PF00179:Ubiquitin-conjugating enzyme	UQ_con
BjuA03g44020S	6.58052	7.34986	7.39549	6.27883	6.40526	6.52148	A03	31661906	31662797	-	552	-	-	-
BjuA03g44290S	2.15201	4.75594	5.09249	4.22526	5.00983	8.43691	A03	31904944	31905925	+	910	-	Q9FGM9.1 RecName: Full=23.5 kDa heat shock protein, mitochondrial; Short=AtHsp23.5; Flags: Precursor && PF00011:Hsp20/alpha crystallin family	-
BjuA03g44430S	-8.05171	-9.14959	-8.35374	-7.1422	-4.31069	-5.44271	A03	31948740	31957973	-	878	-	-	-
BjuA03g44580S	-11.5103	-12.0626	-6.46281	-7.03619	-6.95297	-5.81179	A03	32038702	32041166	+	1691	-	PF00076:RNA recognition motif. (a.k.a. RRM, RBD, or RNP domain)	RRM_1
BjuA03g44700S	-2.59801	-2.21206	-1.80869	-1.4956	-2.30621	-4.94744	A03	32110336	32111960	+	848	-	PF00025:ADP-ribosylation factor family	Arf
BjuA03g44770S	-14.0598	-8.3737	-9.7898	-10.4633	-10.0122	-9.934	A03	32135789	32137902	-	1492	-	PF00271:Helicase conserved C-terminal domain|PF00270:DEAD/DEAH box helicase	DEAD
BjuA03g44780S	-9.16065	-9.08155	-6.78218	-3.9258	-7.35453	-7.63141	A03	32140222	32142114	+	693	-	-	-
BjuA03g45140S	-0.383407	-0.801297	-0.646272	-1.15045	-0.572694	-2.51419	A03	32395003	32399124	-	2217	-	PF00179:Ubiquitin-conjugating enzyme|PF08263:Leucine rich repeat N-terminal domain|PF07714:Protein tyrosine kinase	UQ_con
BjuA03g45190S	1.0056	0.946928	0.616029	1.01171	1.32658	-2.01681	A03	32423983	32426244	+	1279	-	PF06203:CCT motif	CCT
BjuA03g45210S	0.27496	0.349259	-0.555152	-0.294522	-0.961431	0.347274	A03	32449435	32458764	+	7052	-	PF14691:Dihydroprymidine dehydrogenase domain II, 4Fe-4S cluster|PF00310:Glutamine amidotransferases class-II|PF04898:Glutamate synthase central domain|PF07992:Pyridine nucleotide-disulphide oxidoreductase|PF01493:GXGXG motif|PF01645:Conserved region in glutamate synthase	GATase_2
BjuA03g45510S	-1.45379	-1.04307	-2.31448	-1.47008	-2.42658	-2.00561	A03	32593333	32606886	-	3910	-	PF01852:START domain	START
BjuA03g45610S	-0.739077	-1.67492	-2.57482	-2.20512	-2.68589	-1.402	A03	32683959	32685308	+	719	-	PF03358:NADPH-dependent FMN reductase	FMN_red
BjuA03g45640S	3.63457	5.72007	4.32051	3.40722	6.11965	4.80739	A03	32699419	32702811	+	281	-	-	-
BjuA03g45980S	2.46821	0.379008	0.96923	1.09237	3.85697	2.04024	A03	32871077	32872946	+	1680	-	PF00332:Glycosyl hydrolases family 17|PF07983:X8 domain	Glyco_hydro_17
BjuA03g46010S	-8.2415	-5.39523	-4.61005	-4.37714	-5.98122	-5.28429	A03	32881877	32883066	-	712	-	PF05493:ATP synthase subunit H	-
BjuA03g46070S	-4.75363	-4.95668	-6.34515	-7.24462	-4.97285	-2.5648	A03	32909824	32910162	+	339	-	PF14368:Probable lipid transfer	-
BjuA03g46150S	0.405936	-1.88163	-2.83293	-1.90408	-1.44218	-2.06093	A03	32932292	32934233	+	1554	-	PF00168:C2 domain	C2
BjuA03g46180S	0.893176	4.71641	3.30401	3.76882	4.67329	4.11618	A03	32946660	32948934	+	1213	-	PF05794:T-complex protein 11	-
BjuA03g46210S	-10.7287	-12.069	-9.0519	-6.57277	-10.5437	-10.7418	A03	32973862	32975515	+	1121	-	-	-
BjuA03g46380S	-1.65812	-2.22936	-1.68907	-2.28233	-2.17335	-3.2662	A03	33030291	33031799	-	1237	-	PF03665:Uncharacterised protein family (UPF0172)	-
BjuA03g46410S	0.506358	-2.53064	-1.91972	-1.12864	-0.750344	-0.724421	A03	33045701	33048329	-	2430	-	PF02518:Histidine kinase-, DNA gyrase B-, and HSP90-like ATPase|PF00183:Hsp90 protein	HATPase_c
BjuA03g46610S	0.641479	-0.575096	-0.58731	0.366021	0.94217	0.850507	A03	33170994	33173679	+	2468	-	PF00183:Hsp90 protein|PF02518:Histidine kinase-, DNA gyrase B-, and HSP90-like ATPase	HATPase_c
BjuA03g46710S	-1.09336	-3.34248	-1.81974	-1.88565	-2.26304	-2.06396	A03	33270324	33271099	-	419	-	PF04758:Ribosomal protein S30	Ribosomal_S30
BjuA03g47020S	-3.0448	-6.57547	-5.98549	-4.72909	-6.58259	-5.5145	A03	33474615	33476766	-	1206	-	PF01209:ubiE/COQ5 methyltransferase family	-
BjuA03g47510S	-8.2747	-3.08906	-3.31987	-3.01315	-2.6865	-6.28852	A03	33703037	33704069	-	809	-	PF11909:NADH-quinone oxidoreductase cyanobacterial subunit N	-
BjuA03g47760S	-9.87159	-8.01956	-7.04313	-5.99906	-10.204	-9.20111	A03	33808459	33810169	-	1401	-	PF00294:pfkB family carbohydrate kinase	PfkB
BjuA03g47770S	-0.500366	0.635467	2.22242	0.328427	1.77294	1.93826	A03	33810847	33812832	+	1221	-	PF13920:Zinc finger, C3HC4 type (RING finger)	-
BjuA03g47830S	-3.98261	-2.20747	-1.86006	-4.01771	-3.33244	-3.01109	A03	33835638	33837217	-	1580	-	PF05340:Protein of unknown function (DUF740)	-
BjuA03g47890S	-8.10639	-7.07692	-5.44346	-5.41247	-6.73466	-3.5415	A03	33851337	33852548	+	795	-	PF16053:Mitochondrial 28S ribosomal protein S34	-
BjuA03g47980S	8.87549	7.26694	5.74817	9.847	8.69928	5.97071	A03	33915451	33916378	+	207	-	-	-
BjuA03g48080S	-0.951475	-2.11428	-0.737719	-1.11722	-1.18131	-1.80592	A03	33992520	33993346	-	322	-	-	-
BjuA03g48110S	12.6314	12.7424	13.5555	11.5524	10.2593	6.6894	A03	34009857	34010175	+	319	-	PF15511:Centromere kinetochore component CENP-T histone fold	-
BjuA03g48170S	-10.2858	-10.9985	-6.21866	-7.073	-8.5722	-8.35688	A03	34038242	34040034	-	1793	-	-	-
BjuA03g48210S	-0.473119	-0.657274	0.539148	-0.54574	-0.564582	-1.07546	A03	34056526	34058325	-	1150	-	PF01429:Methyl-CpG binding domain	MBD
BjuA03g48610S	-1.08622	-2.00197	-1.68722	-1.33196	-1.96004	-6.92222	A03	34254175	34256542	-	2021	-	PF03016:Exostosin family	-
BjuA03g48670S	-2.4905	-2.38868	-1.79982	-1.77616	-1.57865	-7.56356	A03	34310346	34312206	+	1215	-	PF11891:Domain of unknown function (DUF3411)	-
BjuA03g48690S	-3.12748	-0.729969	-2.24504	-1.21029	-1.53314	-1.20989	A03	34314296	34319932	-	4612	-	PF02791:DDT domain|PF00628:PHD-finger	DDT
BjuA03g48770S	-2.99676	-2.9764	-2.66966	-3.28983	-3.2701	-2.78947	A03	34407258	34408903	+	1033	-	PF13774:Regulated-SNARE-like domain|PF00957:Synaptobrevin	-
BjuA03g48780S	-10.1991	-8.06141	-5.47821	-4.07902	-9.64468	-9.37585	A03	34409332	34411825	-	1397	-	-	-
BjuA03g48960S	1.567	1.5437	1.64498	1.41138	0.736295	0.964443	A03	34501079	34503650	-	1767	-	-	-
BjuA03g49040S	-0.172387	-0.907936	-0.4865	-0.961294	-0.623675	-1.71653	A03	34542992	34544189	+	676	-	PF13499:EF-hand domain pair	-
BjuA03g49150S	-0.745917	-1.9282	-1.69258	-1.53903	-1.46358	-1.6201	A03	34572188	34594522	+	2505	-	PF13639:Ring finger domain|PF00118:TCP-1/cpn60 chaperonin family	-
BjuA03g49260S	5.00729	0.82973	2.48474	1.10872	1.46501	-1.09443	A03	34641420	34641917	+	498	-	PF04043:Plant invertase/pectin methylesterase inhibitor	-
BjuA03g49340S	-3.3211	-1.40808	-2.82751	-1.78191	-2.21148	-1.67045	A03	34691241	34701425	+	5089	-	PF00063:Myosin head (motor domain)|PF01843:DIL domain|PF02736:Myosin N-terminal SH3-like domain	Myosin_head
BjuA03g49390S	-1.17301	-2.81989	-1.75441	-1.68478	-2.06408	-2.04667	A03	34749497	34751043	+	880	-	PF01201:Ribosomal protein S8e	-
BjuA03g49470S	-1.87554	-3.51512	-2.91474	-2.21723	-2.17925	-3.12826	A03	34789630	34790801	-	817	-	-	-
BjuA03g49490S	-0.392021	-1.12407	-0.832537	-0.737218	-0.785475	-1.47276	A03	34798060	34801671	-	1495	-	P83291.2 RecName: Full=NADH-cytochrome b5 reductase-like protein; Short=B5R && PF00970:Oxidoreductase FAD-binding domain|PF00175:Oxidoreductase NAD-binding domain	NAD_binding_1
BjuA03g49570S	0.682038	1.66636	2.33385	2.15692	1.83011	-2.2165	A03	34835013	34847866	-	1098	-	PF04755:PAP_fibrillin	-
BjuA03g49720S	-10.0288	-9.06995	-4.59375	-7.73939	-10.1788	-5.94444	A03	34910427	34911154	+	450	-	-	-
BjuA03g49780S	-9.15701	-6.37363	-4.4463	-7.1963	-4.89054	-4.40904	A03	34930901	34932567	-	1181	-	PF13639:Ring finger domain	-
BjuA03g49870S	-2.36226	-0.948837	-0.550266	-1.0983	-1.28709	0.489201	A03	34966591	34968734	+	1167	-	PF01256:Carbohydrate kinase	-
BjuA03g49880S	-10.8324	-7.15521	-4.2026	-5.83431	-4.30453	-4.0102	A03	34969226	34971580	-	705	-	PF12481:Aluminium induced protein	-
BjuA03g49930S	1.69496	2.32041	1.33768	1.27131	2.05876	2.04343	A03	34987204	34989440	-	933	-	PF08538:Protein of unknown function (DUF1749)	-
BjuA03g49950S	-0.634167	-0.791963	-0.781523	-1.09035	-1.46373	-0.677856	A03	34995680	34998635	-	2198	-	PF00651:BTB/POZ domain	BTB
BjuA03g49970S	-3.22942	-1.11676	-1.99478	-0.708801	-1.31004	-1.05602	A03	35001107	35004470	-	3020	-	PF04434:SWIM zinc finger|PF10551:MULE transposase domain|PF03101:FAR1 DNA-binding domain	FAR1
BjuA03g50280S	-11.0453	-6.68407	-7.44727	-7.89377	-8.20632	-7.33797	A03	35164491	35166862	-	1614	-	-	-
BjuA03g50340S	-7.13322	-12.0633	-4.98195	-9.28986	-7.9792	-6.91936	A03	35178845	35181234	+	1042	-	-	-
BjuA03g50360S	-6.11475	-8.40091	-6.0184	-9.73773	-6.771	-6.11388	A03	35182997	35184657	-	1273	-	-	-
BjuA03g50400S	-0.787144	-1.42012	-1.56596	-1.15878	-1.90922	-0.598034	A03	35208668	35218393	+	5020	-	PF05093:Cytokine-induced anti-apoptosis inhibitor 1, Fe-S biogenesis|PF05994:Cytoplasmic Fragile-X interacting family	-
BjuA03g50520S	-10.3943	2.78049	2.62526	-0.969416	-0.760079	-1.53736	A03	35274913	35276240	+	531	-	-	-
BjuA03g50550S	-0.416705	4.49194	2.23674	2.27941	2.85332	4.02712	A03	35319025	35321198	-	1459	-	-	-
BjuA03g50650S	-5.85424	-6.49614	-4.09028	-4.41379	-2.53239	-3.2025	A03	35379037	35379437	-	401	-	-	-
BjuA03g50660S	-3.0506	-1.00214	-0.77509	-0.504931	-0.657658	-2.1927	A03	35379651	35380759	+	769	-	-	-
BjuA03g50740S	-0.533173	1.96204	0.867738	0.36328	0.584881	-0.424059	A03	35410152	35411708	+	1029	-	-	-
BjuA03g50890S	1.92483	1.21324	1.69392	0.771668	0.622662	-0.884834	A03	35486744	35488029	-	600	-	PF00498:FHA domain	FHA
BjuA03g51020S	-1.89263	-2.28633	-1.46804	-2.54785	-2.82005	-3.703	A03	35557137	35558639	+	1392	-	PF04828:Glutathione-dependent formaldehyde-activating enzyme	-
BjuA03g51030S	-8.62055	-6.43143	-5.00529	-8.18296	-4.11489	-7.17782	A03	35558069	35560370	-	1497	-	PF03016:Exostosin family	-
BjuA03g51160S	0.941366	-0.700412	1.05279	0.684583	1.11556	-1.34787	A03	35621818	35623264	+	366	-	PF00226:DnaJ domain	DnaJ
BjuA03g51240S	0.544974	0.335902	1.10968	0.458848	0.955612	0.827015	A03	35654201	35654901	-	701	-	-	-
BjuA03g51260S	1.36099	1.72388	2.10311	0.749085	0.856765	-1.40051	A03	35656715	35658312	-	1342	-	PF03737:Demethylmenaquinone methyltransferase	-
BjuA03g51280S	-9.65563	-11.3792	-6.7523	-10.6973	-4.85883	-8.6149	A03	35665397	35667567	+	828	-	PF00364:Biotin-requiring enzyme	Biotin_lipoyl
BjuA03g51290S	0.638925	0.582477	1.06912	1.00247	1.31122	1.21745	A03	35667917	35668750	+	564	-	PF04398:Protein of unknown function, DUF538	-
BjuA03g51320S	-9.98624	-9.41579	-9.56423	-9.58006	-5.51067	-5.4044	A03	35675563	35678458	+	2274	-	-	-
BjuA03g51650S	-2.07133	-4.06002	-2.46314	-4.21419	-4.87224	-6.11912	A03	35848108	35849662	-	243	-	PF00646:F-box domain	F-box
BjuA03g51710S	-6.8227	-1.67166	-1.92753	-1.34072	-2.07825	-3.72968	A03	35864481	35866591	-	1373	-	PF00364:Biotin-requiring enzyme	Biotin_lipoyl
BjuA03g51760S	-2.76278	-1.55114	-1.72795	-1.72808	-2.89236	-1.12207	A03	35877748	35880829	+	2125	-	PF01501:Glycosyl transferase family 8	Glyco_transf_8
BjuA03g51840S	9.8115	10.7245	9.47954	10.7082	9.75888	9.67067	A03	35904210	35906652	-	1668	-	PF00013:KH domain	KH_1
BjuA03g52020S	-0.774841	-1.08866	-0.551011	-1.70464	-1.29164	-1.54468	A03	36024224	36037450	-	1473	-	PF12348:CLASP N terminal|PF10178:Proteasome assembly chaperone 3	-
BjuA03g52030S	-2.35582	-1.40324	-2.43375	-1.66563	-1.60004	-3.09128	A03	36038454	36040847	+	1233	-	PF00069:Protein kinase domain	Pkinase
BjuA03g52450S	3.59394	4.65311	3.33186	1.13064	1.96713	-1.61053	A03	36194152	36195852	-	1434	-	PF02797:Chalcone and stilbene synthases, C-terminal domain|PF00195:Chalcone and stilbene synthases, N-terminal domain	Chal_sti_synt_N
BjuA03g52880S	2.09757	-0.604025	0.547649	0.714869	1.88758	-3.0702	A03	36453987	36458076	-	2829	-	PF07944:Beta-L-arabinofuranosidase, GH127	-
BjuA03g53120S	-3.07705	-1.48662	-3.07691	-2.21863	-2.39472	-2.83909	A03	36594209	36596638	-	1323	-	PF00795:Carbon-nitrogen hydrolase	CN_hydrolase
BjuA03g53270S	-5.62937	-3.83451	-4.50501	-7.83861	-4.27932	-7.33125	A03	36661810	36663199	+	980	-	PF02338:OTU-like cysteine protease	OTU
BjuA03g53340S	0.754138	1.62919	0.678967	0.770316	0.777677	2.574	A03	36697579	36703654	-	2496	-	PF03949:Malic enzyme, NAD binding domain|PF00390:Malic enzyme, N-terminal domain	Malic_M
BjuA03g53380S	-2.44587	1.63436	0.742199	0.664127	0.636248	2.6445	A03	36729830	36732383	+	1359	-	PF00155:Aminotransferase class I and II	Aminotran_1_2
BjuA03g53400S	-0.720834	-0.987573	-0.791766	-0.8182	-1.00365	-1.90561	A03	36740590	36742819	-	1106	-	PF05670:Domain of unknown function (DUF814)	-
BjuA03g53430S	-7.27853	-2.27021	-2.19533	-2.38008	-2.12026	-4.20892	A03	36751648	36755116	+	2192	-	PF01426:BAH domain	BAH
BjuA03g53520S	1.80721	3.62592	2.40687	3.22589	2.97412	2.98264	A03	36818991	36823583	-	3357	-	PF00534:Glycosyl transferases group 1|PF00862:Sucrose synthase|PF05116:Sucrose-6F-phosphate phosphohydrolase	Glycos_transf_1
BjuA03g53650S	-6.30567	-5.19008	-5.21171	-7.73724	-9.3398	-8.38176	A03	36900960	36901709	-	750	-	-	-
BjuA03g53720S	-1.03452	-0.824346	-1.38075	-0.837431	-0.750431	-1.21122	A03	36922003	36925582	-	2311	-	PF03143:Elongation factor Tu C-terminal domain|PF00009:Elongation factor Tu GTP binding domain|PF03144:Elongation factor Tu domain 2	GTP_EFTU
BjuA03g53770S	-0.72261	-0.343905	0.691207	0.416653	0.741224	-0.690875	A03	36958346	36974257	+	2706	-	PF00924:Mechanosensitive ion channel|PF04387:Protein tyrosine phosphatase-like protein, PTPLA	-
BjuA03g54010S	7.36304	6.56333	6.66019	6.05915	6.38261	5.85251	A03	37090582	37091568	-	318	-	PF03874:RNA polymerase Rpb4	RNA_pol_Rpb4
BjuA03g54040S	-4.58323	1.16329	-0.990081	-0.684658	-0.40436	-4.38301	A03	37100056	37106365	-	4340	-	PF14569:Zinc-binding RING-finger|PF03552:Cellulose synthase	-
BjuA03g54180S	-0.705567	0.678584	0.566885	0.294813	-0.821408	-2.06807	A03	37173234	37175339	+	1407	-	PF00676:Dehydrogenase E1 component	-
BjuA03g54280S	-0.959027	-0.432143	-0.686428	-1.12794	-0.975331	-0.723763	A03	37219317	37221755	-	1825	-	PF02887:Pyruvate kinase, alpha/beta domain|PF00224:Pyruvate kinase, barrel domain	PK
BjuA03g54410S	-3.06394	-1.28396	-1.99236	-0.733316	-1.47057	-2.29219	A03	37285410	37290214	-	2791	-	PF00400:WD domain, G-beta repeat|PF13925:con80 domain of Katanin	WD40
BjuA03g54520S	4.56219	-0.791375	-0.760386	-1.31112	-0.546276	-2.12822	A03	37325699	37334790	-	1638	-	PF00450:Serine carboxypeptidase	Peptidase_S10
BjuA03g54560S	-0.456443	0.479964	0.660786	0.336488	0.415461	-1.22502	A03	37348641	37351101	+	1516	-	PF04371:Porphyromonas-type peptidyl-arginine deiminase	-
BjuA03g55060S	-9.30162	-9.46906	-5.52434	-9.94496	-10.7669	-9.70768	A03	37613382	37614670	+	822	-	-	-
BjuA03g55270S	0.991261	1.17343	1.79219	1.37543	1.5972	1.7287	A03	37735192	37736399	-	983	-	-	-
BjuA03g55420S	-0.828618	-1.48997	-0.926894	-1.23261	-0.659278	-1.08054	A03	37805734	37807692	-	805	-	PF01398:JAB1/Mov34/MPN/PAD-1 ubiquitin protease|PF13012:Maintenance of mitochondrial structure and function	Mov34
BjuA03g55500S	-0.718576	-0.696115	-1.97337	-0.560951	-1.3855	0.760706	A03	37841932	37853089	-	5708	-	PF12859:Anaphase-promoting complex subunit 1	-
BjuA03g55630S	-6.31048	-3.04238	-4.41942	-3.67831	-3.45674	-3.46181	A03	37903994	37906409	-	1833	-	Q9FHK9.1 RecName: Full=Probable mediator of RNA polymerase II transcription subunit 26b && PF08711:TFIIS helical bundle-like domain	-
BjuA03g55650S	-4.71581	-3.09843	-4.03132	-4.81	-4.19569	-4.55058	A03	37910880	37912238	+	960	-	PF16845:Aspartic acid proteinase inhibitor	-
BjuA03g55770S	-2.05417	-0.61994	-1.27924	-0.76755	-0.624792	-1.75701	A03	37964406	37967112	+	2421	-	PF02182:SAD/SRA domain|PF00856:SET domain|PF05033:Pre-SET motif	SET
BjuA03g55950S	2.8547	0.84581	1.56419	0.802154	1.24405	-1.20202	A03	38038954	38040842	-	1756	-	PF00067:Cytochrome P450	p450
BjuA03g56470S	-0.769668	1.59097	1.4753	1.23478	1.41401	3.00205	A03	38292253	38293852	+	852	-	PF13041:PPR repeat family|PF09350:Domain of unknown function (DUF1992)	-
BjuA03g56560S	1.03807	5.87822	2.3228	2.88109	2.70572	1.37084	A03	38319651	38321799	+	1514	-	PF00403:Heavy-metal-associated domain	HMA
BjuA03g56710S	-9.57289	-3.0128	-3.55846	-2.61626	-1.88425	-2.07781	A03	38382094	38384182	+	1566	-	PF00612:IQ calmodulin-binding motif	IQ
BjuA03g56760S	3.41138	9.6084	3.92317	9.23029	8.3037	10.053	A03	38391587	38397797	-	4524	-	PF00632:HECT-domain (ubiquitin-transferase)	HECT
BjuA03g56790S	0.542906	-1.32172	-1.08583	-1.81928	-1.94757	-2.14578	A03	38402989	38416190	-	951	-	PF00249:Myb-like DNA-binding domain	Myb_DNA-binding
BjuA03g57300S	0.770131	1.16	0.944711	1.08079	1.17814	1.1588	A03	38648876	38651670	-	1749	-	PF16041:Domain of unknown function (DUF4793)|PF13920:Zinc finger, C3HC4 type (RING finger)|PF16040:Domain of unknown function (DUF4792)	-
BjuA03g57380S	-0.456255	-1.63958	-1.26437	-1.95831	-2.13569	0.679447	A03	38675840	38677776	-	1286	-	PF00210:Ferritin-like domain	Ferritin
BjuA03g57430S	0.557737	0.312101	0.764409	0.372726	0.772889	-0.44628	A03	38691007	38692500	-	757	-	PF01187:Macrophage migration inhibitory factor (MIF)	MIF
BjuA04g00050S	0.378382	0.342941	0.545617	1.3462	1.40905	1.18319	A04	109173	110924	-	1020	-	PF00687:Ribosomal protein L1p/L10e family	-
BjuA04g00130S	1.60113	5.20623	2.42852	2.09698	1.92622	1.33624	A04	145096	146510	+	1049	-	PF07714:Protein tyrosine kinase	Pkinase_Tyr
BjuA04g00190S	-0.742251	0.853173	0.647877	0.367584	0.53718	-2.21085	A04	224203	225847	-	1568	-	PF01734:Patatin-like phospholipase	-
BjuA04g00210S	-2.93013	-0.780824	-2.64856	-0.880566	-1.45276	-1.07992	A04	232961	236853	+	2914	-	-	-
BjuA04g00220S	-1.26701	-1.27277	-0.799307	-1.05543	-0.670459	-1.37778	A04	237161	238297	-	864	-	PF16035:Chalcone isomerase like	-
BjuA04g00230S	-0.688284	-0.502674	-1.61192	-0.841953	-0.655671	-0.825724	A04	238922	242102	+	1815	-	PF00071:Ras family|PF08356:EF hand associated|PF08355:EF hand associated	Ras
BjuA04g00250S	-0.959733	-0.727675	-1.00471	0.748298	1.0799	-1.87657	A04	244615	246228	-	1614	-	PF13943:WPP domain	-
BjuA04g00360S	-9.54929	-9.87197	-9.28559	-8.08131	-7.18164	-5.67695	A04	339194	340240	-	1047	-	-	-
BjuA04g00710S	-5.69971	-8.22273	-8.51189	-8.33051	-7.56779	-7.58483	A04	584284	585152	+	477	-	-	-
BjuA04g00740S	-7.43284	-6.89789	-6.71264	-6.73278	-6.42791	-6.20774	A04	594584	596300	+	1566	-	PF04937:Protein of unknown function (DUF 659)|PF05699:hAT family C-terminal dimerisation region	DUF659
BjuA04g00860S	-8.58029	-8.35975	-8.27255	-6.56231	-6.70341	-5.77466	A04	716295	718310	-	1686	-	PF00481:Protein phosphatase 2C	PP2C
BjuA04g01210S	-10.9083	-10.6582	-10.7971	-7.0616	-7.38744	-7.17132	A04	943152	946601	+	2399	-	PF03999:Microtubule associated protein (MAP65/ASE1 family)	-
BjuA04g01480S	3.24332	4.7111	4.08979	2.2353	1.79562	-5.98404	A04	1188144	1189737	-	1100	-	PF00300:Histidine phosphatase superfamily (branch 1)	-
BjuA04g01540S	-0.878699	1.44032	-0.966166	-1.49539	-1.38807	-1.2841	A04	1235137	1238173	+	2375	-	PF04783:Protein of unknown function (DUF630)|PF04782:Protein of unknown function (DUF632)	-
BjuA04g01550S	-1.67015	-1.74433	-2.50676	-1.7852	-3.10405	-1.8083	A04	1238454	1240935	-	2145	-	-	-
BjuA04g01580S	-10.8882	-13.0759	-12.2062	-9.63503	-7.53188	-10.0795	A04	1247496	1249197	-	1702	-	-	-
BjuA04g01730S	-1.53416	-2.55101	-1.78511	-2.0596	-3.33106	0.565301	A04	1349647	1351826	+	1380	-	PF13347:MFS/sugar transport protein	-
BjuA04g01790S	1.83706	2.74204	2.85744	2.3334	1.52598	1.91035	A04	1380464	1383543	+	1488	-	PF00557:Metallopeptidase family M24|PF01466:Skp1 family, dimerisation domain	Peptidase_M24
BjuA04g01800S	-9.68599	-5.41906	-3.81902	-6.0493	-6.0367	-6.67889	A04	1395659	1398000	+	1422	-	PF03416:Peptidase family C54	-
BjuA04g01810S	-0.509196	-0.31506	-0.497094	-0.56194	-0.508654	-0.429687	A04	1398842	1401886	-	1469	-	PF00996:GDP dissociation inhibitor	-
BjuA04g01820S	-0.832698	-2.15443	-2.76489	-3.27555	-4.14467	-1.22536	A04	1403921	1407390	+	2308	-	PF07766:LETM1-like protein	-
BjuA04g01830S	-0.562553	-1.33524	-0.679229	-1.19583	-1.048	-1.16143	A04	1407348	1408730	-	824	-	PF01423:LSM domain	LSM
BjuA04g01930S	-0.879267	-2.73201	-1.54712	-0.850659	-1.78496	-1.59853	A04	1467985	1469338	+	566	-	PF01781:Ribosomal L38e protein family	-
BjuA04g01960S	-3.31181	-1.87923	-2.49454	-1.65104	-1.93981	-2.93646	A04	1483787	1489478	-	1972	-	PF03878:YIF1|PF00294:pfkB family carbohydrate kinase	PfkB
BjuA04g02080S	1.46494	4.23743	2.62277	0.498712	1.15126	-0.780934	A04	1592829	1596710	-	1431	-	PF00319:SRF-type transcription factor (DNA-binding and dimerisation domain)|PF01486:K-box region	K-box
BjuA04g02140S	-1.662	-1.18544	-1.8886	-1.40616	-1.69102	-1.0565	A04	1645095	1647747	+	1486	-	PF07847:Protein of unknown function (DUF1637)	-
BjuA04g02250S	-9.15095	-9.65277	-9.11439	-6.16909	-11.3479	-6.36123	A04	1708734	1717070	+	1536	-	PF00917:MATH domain	MATH
BjuA04g02270S	7.17039	7.63543	8.6901	7.33708	7.29865	6.71484	A04	1727896	1730284	+	1084	-	PF02140:Galactose binding lectin domain	-
BjuA04g03180S	-6.08443	-2.23426	-1.37899	-1.17663	-1.69385	-2.66712	A04	2440225	2441680	-	774	-	PF01789:PsbP	-
BjuA04g03600S	-1.49054	1.99905	1.53012	1.12179	1.82018	-2.28208	A04	2728804	2730977	-	1426	-	PF00316:Fructose-1-6-bisphosphatase	-
BjuA04g03700S	-2.03351	1.76361	-0.770568	-0.992026	-0.540667	-3.16889	A04	2864816	2868879	+	2233	-	PF00171:Aldehyde dehydrogenase family|PF00696:Amino acid kinase family	AA_kinase
BjuA04g03710S	-1.73184	-2.41839	-1.67595	-2.17025	-1.84605	-0.53028	A04	2868904	2870939	-	1163	-	PF02330:Mitochondrial glycoprotein	-
BjuA04g03820S	8.2086	8.77152	8.61937	7.66501	8.0684	6.66972	A04	2967455	2969206	+	225	-	PF05701:Weak chloroplast movement under blue light	-
BjuA04g04060S	-6.45864	-5.16965	-5.57634	-5.86943	-7.28764	-4.62487	A04	3173925	3185749	+	747	-	-	-
BjuA04g04110S	7.026	8.93236	9.20654	7.04986	7.91171	8.45841	A04	3221960	3227963	+	1029	-	PF00481:Protein phosphatase 2C	PP2C
BjuA04g04340S	-11.3077	-4.72767	-7.00344	-6.6541	-7.55608	-9.93783	A04	3458841	3460773	+	1512	-	-	-
BjuA04g04430S	-1.33746	-1.35746	-2.22703	-2.64949	-3.20153	-1.57274	A04	3574550	3577287	-	1644	-	PF16679:DNA replication factor Cdt1 C-terminal domain|PF08839:DNA replication factor CDT1 like	-
BjuA04g04620S	7.63606	4.0043	2.29696	1.16895	1.20907	-4.5699	A04	3771650	3774725	+	1717	-	PF14543:Xylanase inhibitor N-terminal|PF14541:Xylanase inhibitor C-terminal	-
BjuA04g04810S	-5.16714	-5.50656	-5.18284	-4.49657	-5.18722	-4.6755	A04	3921646	3922027	+	382	-	PF00091:Tubulin/FtsZ family, GTPase domain	Tubulin
BjuA04g04980S	-0.813817	-2.33123	-1.011	-0.64254	-1.46768	-1.18216	A04	4055637	4056103	+	249	-	PF01249:Ribosomal protein S21e	Ribosomal_S21e
BjuA04g05120S	-2.94791	-2.06656	-1.91224	-1.31531	-1.22991	-1.16956	A04	4149289	4149818	-	530	-	PF00125:Core histone H2A/H2B/H3/H4	Histone
BjuA04g05140S	-9.37734	-9.29176	-9.02482	-7.50811	-7.12867	-6.91727	A04	4153598	4154702	+	609	-	-	-
BjuA04g05160S	0.249678	-0.799183	-0.918112	-1.11777	-1.23732	-1.36678	A04	4166552	4168687	+	1222	-	PF00071:Ras family	Ras
BjuA04g05220S	-7.39202	-6.20946	-6.24074	-5.70483	-5.12434	-5.51482	A04	4198353	4199950	-	783	-	-	-
BjuA04g05260S	6.23751	6.0855	7.92476	5.43713	5.56753	4.54108	A04	4250504	4260426	+	582	-	PF00166:Chaperonin 10 Kd subunit	-
BjuA04g05290S	-6.15664	-6.80196	-6.0881	-6.27586	-5.61554	-6.20221	A04	4285800	4286730	+	707	-	PF00076:RNA recognition motif. (a.k.a. RRM, RBD, or RNP domain)	RRM_1
BjuA04g05330S	-1.51934	-0.586602	-0.992088	-0.902705	-1.01539	-1.22558	A04	4313686	4316712	+	2256	-	PF00069:Protein kinase domain|PF00139:Legume lectin domain|PF04689:DNA binding protein S1FA	Pkinase
BjuA04g05560S	-0.910542	-0.912624	-2.38564	-1.12582	-1.6992	-1.13675	A04	4489946	4490470	-	447	-	-	-
BjuA04g05740S	-6.99157	2.69751	1.67669	0.770426	2.01612	-1.96737	A04	4679066	4679278	+	213	-	-	-
BjuA04g05760S	-9.67989	-2.9133	-5.6318	-5.36628	-7.76971	-9.08811	A04	4699683	4700373	+	306	-	-	-
BjuA04g05820S	-7.27422	-5.81633	-5.91443	-6.20207	-5.63198	-5.20541	A04	4741742	4744387	+	1835	-	PF00251:Glycosyl hydrolases family 32 N-terminal domain|PF08244:Glycosyl hydrolases family 32 C terminal	-
BjuA04g05860S	-1.81057	-1.21501	-1.09412	-0.750209	-0.837811	-1.44495	A04	4764501	4766223	+	1723	-	PF14541:Xylanase inhibitor C-terminal|PF14543:Xylanase inhibitor N-terminal	-
BjuA04g06080S	0.78869	0.329119	1.1922	0.664259	1.30956	0.746818	A04	4953179	4954745	-	929	-	PF05873:ATP synthase D chain, mitochondrial (ATP5H)	-
BjuA04g06140S	1.99062	2.48619	2.44675	1.95341	2.10026	1.9614	A04	4999406	5008011	+	3702	-	PF00782:Dual specificity phosphatase, catalytic domain	DSPc
BjuA04g06160S	4.45255	12.2384	9.59849	5.4753	7.55994	6.77429	A04	5008837	5010029	-	798	-	PF00076:RNA recognition motif. (a.k.a. RRM, RBD, or RNP domain)	RRM_1
BjuA04g06320S	-1.31487	0.955539	1.48619	0.291821	0.347735	-0.621789	A04	5131186	5135677	+	1038	-	PF01086:Clathrin light chain	-
BjuA04g06380S	-0.300292	0.490609	0.973894	0.836268	0.800092	0.74638	A04	5178159	5181304	+	1610	-	PF00441:Acyl-CoA dehydrogenase, C-terminal domain|PF02771:Acyl-CoA dehydrogenase, N-terminal domain|PF02770:Acyl-CoA dehydrogenase, middle domain	-
BjuA04g06660S	0.346064	1.05865	1.83786	1.32275	2.14218	3.3634	A04	5412563	5413367	-	676	-	-	-
BjuA04g06890S	-3.89295	3.40047	2.31493	1.27841	1.2073	2.06472	A04	5605704	5646719	+	1664	-	PF05694:56kDa selenium binding protein (SBP56)	-
BjuA04g07150S	-4.18622	-0.780056	-1.08203	-0.84947	-1.25031	-4.24041	A04	5980132	5983601	-	1812	-	PF00544:Pectate lyase	-
BjuA04g07370S	1.69206	1.51859	2.11686	1.22278	1.10528	1.11488	A04	6140286	6142112	+	921	-	-	-
BjuA04g07380S	8.7111	9.15883	8.66749	5.99126	8.79412	8.09656	A04	6145399	6147150	+	921	-	PF06911:Senescence-associated protein	-
BjuA04g07480S	1.0302	1.89878	1.21849	1.47433	1.4382	2.06163	A04	6251040	6253681	+	504	-	-	-
BjuA04g07570S	-0.83504	0.627604	0.557793	-0.814335	-0.820429	0.889309	A04	6391896	6394403	+	1651	-	PF00106:short chain dehydrogenase	adh_short
BjuA04g07740S	2.3409	3.09328	2.796	3.4527	4.16253	3.50363	A04	6549600	6551673	+	705	-	PF01754:A20-like zinc finger	zf-A20
BjuA04g07750S	2.69538	8.8311	5.48884	5.66113	6.49024	3.98206	A04	6551674	6552854	+	474	-	-	-
BjuA04g07870S	-0.594165	0.644258	0.517848	1.12627	1.07903	-2.32038	A04	6712801	6714016	-	856	-	PF02605:Photosystem I reaction centre subunit XI	-
BjuA04g08220S	0.316571	0.525742	1.24723	0.922351	1.35018	3.14476	A04	7594863	7596962	-	1393	-	PF10998:Protein of unknown function (DUF2838)	-
BjuA04g08290S	2.02566	2.25017	2.87243	1.46508	2.20934	-0.701647	A04	7677620	7679835	+	1287	-	PF03951:Glutamine synthetase, beta-Grasp domain|PF00120:Glutamine synthetase, catalytic domain	-
BjuA04g08300S	-4.19144	2.42254	-0.943834	-1.07931	-1.07225	-6.71364	A04	7682790	7683559	+	189	-	-	-
BjuA04g08310S	-0.428377	1.13527	0.527692	0.379203	0.44803	1.64496	A04	7709133	7710527	-	899	-	PF01176:Translation initiation factor 1A / IF-1	-
BjuA04g08490S	-7.57332	-8.74469	-7.38534	-8.44164	-7.51158	-3.7681	A04	8062162	8070265	+	924	-	PF02721:Domain of unknown function DUF223	-
BjuA04g08670S	-0.284968	-1.45154	-1.71458	-1.53765	-1.38734	-1.93039	A04	8227258	8231116	-	1666	-	PF00232:Glycosyl hydrolase family 1	Glyco_hydro_1
BjuA04g08680S	3.97303	7.45919	7.58661	5.19429	6.45669	5.17869	A04	8240382	8241206	+	201	-	-	-
BjuA04g08870S	-0.867506	-1.57082	-1.64019	-1.83682	-1.09606	-0.725169	A04	8439881	8444311	-	2432	-	PF03133:Tubulin-tyrosine ligase family	TTL
BjuA04g09180S	-8.92968	-6.89063	-7.66075	-4.33904	-7.63343	-6.557	A04	8761336	8761485	+	150	-	-	-
BjuA04g09200S	2.17528	0.47039	1.6376	0.380506	1.17485	-1.81882	A04	8792611	8794294	+	655	-	PF00168:C2 domain	C2
BjuA04g09240S	-9.46103	-10.75	-10.2913	-7.61595	-10.5612	-6.20811	A04	8846790	8848385	-	809	-	-	-
BjuA04g09260S	-6.55206	-7.74997	-7.02392	-6.21181	-6.52513	-5.91482	A04	8863025	8864004	+	824	-	Q9FKD7.1 RecName: Full=E3 ubiquitin-protein ligase SINA-like 7; AltName: Full=Seven in absentia-like protein 7 && PF03145:Seven in absentia protein family	-
BjuA04g09480S	1.26733	1.69107	2.2713	1.52334	3.46329	-1.34081	A04	9029603	9040086	-	443	-	P05346.2 RecName: Full=Ribulose bisphosphate carboxylase small chain, chloroplastic; Short=RuBisCO small subunit; Flags: Precursor && PF00101:Ribulose bisphosphate carboxylase, small chain	-
BjuA04g09980S	-2.05873	-2.20219	-1.43887	-2.28323	-1.95281	-2.66411	A04	9436239	9439519	+	2079	-	PF00005:ABC transporter|PF00664:ABC transporter transmembrane region|PF07673:Protein of unknown function (DUF1602)	ABC_membrane
BjuA04g10380S	1.59087	1.74811	2.84926	3.21387	1.94065	3.29687	A04	9802275	9803711	-	889	-	PF09366:Protein of unknown function (DUF1997)	-
BjuA04g10570S	0.492544	0.807612	0.826824	1.48674	1.45201	1.09074	A04	9979858	9982908	+	1721	-	PF13365:Trypsin-like peptidase domain|PF13180:PDZ domain	-
BjuA04g10800S	-1.57754	-2.75041	-2.40985	-1.88804	-2.88922	-2.20255	A04	10182865	10184460	-	672	-	PF01192:RNA polymerase Rpb6	-
BjuA04g10830S	0.637326	5.56154	1.61947	1.42903	2.19097	2.49016	A04	10196806	10203998	-	1703	-	PF00069:Protein kinase domain|PF03822:NAF domain	Pkinase
BjuA04g10920S	-0.455567	-1.52597	-1.20407	-1.17682	-0.899278	-0.616405	A04	10269227	10272110	+	2231	-	PF13365:Trypsin-like peptidase domain	-
BjuA04g11260S	0.577429	-1.95414	-0.430748	-0.758544	-1.02917	0.427416	A04	10546747	10549673	+	2455	-	PF01246:Ribosomal protein L24e	-
BjuA04g11280S	-8.74255	-9.00231	-4.83377	-5.52776	-8.29586	-7.63588	A04	10563076	10564149	-	878	-	PF03468:XS domain	-
BjuA04g11450S	-3.05209	-2.03644	-1.97868	-1.85488	-1.95034	-0.935557	A04	10701529	10704106	-	1522	-	PF07542:ATP12 chaperone protein	-
BjuA04g11520S	8.92782	9.36166	9.7286	6.76769	7.55537	7.88692	A04	10748453	10749458	+	444	-	-	-
BjuA04g11620S	-0.492999	-1.68111	-1.81762	-1.16738	-1.53313	-0.867889	A04	10818126	10819890	+	1401	-	PF00590:Tetrapyrrole (Corrin/Porphyrin) Methylases	-
BjuA04g11650S	-0.616948	-1.50714	-1.56317	-0.838645	-1.38211	-3.37412	A04	10841263	10844361	+	1812	-	PF00485:Phosphoribulokinase / Uridine kinase family|PF14681:Uracil phosphoribosyltransferase	-
BjuA04g11710S	-2.75832	-0.75403	-0.810271	-0.957992	-0.816796	0.58333	A04	10882029	10884412	+	1822	-	PF11820:Protein of unknown function (DUF3339)	-
BjuA04g11770S	0.618357	2.66506	1.12211	0.837535	2.17798	1.56127	A04	10911399	10913326	+	1128	-	PF03009:Glycerophosphoryl diester phosphodiesterase family	-
BjuA04g11900S	-6.89624	-6.73027	-5.54135	-6.56016	-6.27268	-6.69159	A04	11037930	11039378	-	741	-	PF02798:Glutathione S-transferase, N-terminal domain|PF14497:Glutathione S-transferase, C-terminal domain	GST_N
BjuA04g12090S	-0.922179	-2.91513	-1.64788	-1.31913	-1.27049	-1.47518	A04	11202349	11203970	-	848	-	PF03501:Plectin/S10 domain	-
BjuA04g12190S	-1.14947	-0.345072	-0.491035	0.329281	0.659215	-0.988068	A04	11288100	11289952	-	1853	-	PF03446:NAD binding domain of 6-phosphogluconate dehydrogenase|PF00393:6-phosphogluconate dehydrogenase, C-terminal domain	NAD_binding_2
BjuA04g12740S	1.94881	2.40799	2.87516	2.74366	5.03933	-2.55822	A04	11652307	11653219	-	670	-	PF00101:Ribulose bisphosphate carboxylase, small chain|PF12338:Ribulose-1,5-bisphosphate carboxylase small subunit	-
BjuA04g12840S	6.948	9.6185	11.1511	10.1431	11.447	10.1894	A04	11742152	11743009	-	749	-	PF00190:Cupin	-
BjuA04g12930S	-2.39131	0.947475	-3.11861	-2.14295	-1.15388	-7.1282	A04	11787734	11789459	+	1726	-	PF02458:Transferase family	-
BjuA04g12980S	-0.524531	-1.02156	-0.867756	-1.06268	-0.93099	-1.45535	A04	11819215	11821389	-	1230	-	PF00483:Nucleotidyl transferase	-
BjuA04g12990S	-5.36912	-4.8456	-5.7778	-6.10588	-6.8638	-4.3802	A04	11838215	11843424	-	477	-	-	-
BjuA04g13010S	-5.19882	-3.40589	-3.40449	-3.78752	-4.7762	-5.68844	A04	11847607	11848572	-	643	-	-	-
BjuA04g13060S	3.48112	3.70098	3.23735	4.68568	3.29927	3.2594	A04	11876160	11877388	+	1229	-	PF00439:Bromodomain|PF17035:Bromodomain extra-terminal - transcription regulation	Bromodomain
BjuA04g13090S	-8.52464	-8.44841	-3.11217	-7.28327	-5.30503	-7.87485	A04	11883463	11885884	-	1198	-	PF02737:3-hydroxyacyl-CoA dehydrogenase, NAD binding domain|PF09808:Small nuclear RNA activating complex (SNAPc), subunit SNAP43	3HCDH_N
BjuA04g13110S	0.730165	4.29447	2.87543	1.5211	1.87755	-2.01265	A04	11892044	11894050	-	1191	-	PF00892:EamA-like transporter family	DUF6
BjuA04g13200S	-1.8563	-0.844385	-1.71004	-0.489693	-1.91451	-0.621791	A04	11969228	11985548	+	10638	-	PF00454:Phosphatidylinositol 3- and 4-kinase|PF03169:OPT oligopeptide transporter protein|PF02260:FATC domain|PF02259:FAT domain|PF06552:Plant specific mitochondrial import receptor subunit TOM20|PF08064:UME (NUC010) domain	OPT
BjuA04g13310S	0.53245	0.269049	0.692993	0.679873	0.969003	0.916899	A04	12055969	12057964	-	1362	-	PF00121:Triosephosphate isomerase	-
BjuA04g13350S	-4.3371	-6.44863	-3.60402	-5.35298	-7.09791	-7.8358	A04	12125878	12127318	-	378	-	-	-
BjuA04g13360S	0.760457	0.598348	0.500857	0.526472	0.45745	1.33126	A04	12127575	12129914	+	1288	-	PF03152:Ubiquitin fusion degradation protein UFD1	UFD1
BjuA04g13430S	1.94738	2.16809	1.36271	1.4936	0.571245	3.1134	A04	12166146	12170969	+	2631	-	PF01496:V-type ATPase 116kDa subunit family	-
BjuA04g13440S	2.56444	0.735468	3.5235	5.96289	9.9622	4.8565	A04	12172220	12173603	-	1101	-	PF08246:Cathepsin propeptide inhibitor domain (I29)|PF00112:Papain family cysteine protease	Peptidase_C1
BjuA04g13480S	-1.46779	-1.75658	-1.61794	-1.37632	-1.89771	-1.76805	A04	12193047	12196375	+	2385	-	PF10585:Ubiquitin-activating enzyme active site|PF00899:ThiF family|PF14732:Ubiquitin/SUMO-activating enzyme ubiquitin-like domain	-
BjuA04g13500S	-8.70951	-8.38086	-5.85028	-6.4288	-6.56763	-7.68171	A04	12201751	12202421	+	303	-	PF03952:Enolase, N-terminal domain	-
BjuA04g13640S	-6.73172	-7.77392	-4.81596	-4.65423	-5.80129	1.89202	A04	12306909	12310188	+	2278	-	PF04842:Plant protein of unknown function (DUF639)	-
BjuA04g13750S	-8.57942	-8.97298	-4.69768	-7.1711	-6.24071	-8.48329	A04	12367658	12370061	+	1869	-	-	-
BjuA04g13940S	-4.71363	-5.2714	-4.0097	-3.33607	-2.40511	-0.880023	A04	12468524	12470302	-	810	-	PF01477:PLAT/LH2 domain	-
BjuA04g14110S	1.4296	-0.606306	0.592525	0.65599	0.966705	2.45341	A04	12613957	12617082	+	1494	-	PF00226:DnaJ domain|PF01556:DnaJ C terminal domain|PF00684:DnaJ central domain	DnaJ_C
BjuA04g14160S	1.3838	0.812772	0.955469	1.97272	2.02586	2.01956	A04	12632690	12636522	-	2575	-	PF01189:16S rRNA methyltransferase RsmF	-
BjuA04g14180S	0.767582	3.05266	3.67842	5.0697	5.22506	4.97521	A04	12653982	12655125	+	990	-	PF00141:Peroxidase	-
BjuA04g14300S	-6.65414	-5.79367	-5.45621	-5.58191	-5.19249	-4.55766	A04	12769368	12769625	-	228	-	-	-
BjuA04g14310S	-8.23259	-6.93323	-6.52603	-6.09916	-7.11665	-5.7034	A04	12770134	12770460	+	189	-	-	-
BjuA04g14420S	-0.589781	-0.654972	-0.556644	-0.577575	-0.747539	-4.92833	A04	12819543	12821166	+	1150	-	PF02309:AUX/IAA family	-
BjuA04g14590S	-1.45316	-1.66747	-1.7879	-0.744805	-1.80301	-1.06463	A04	12984675	12986381	-	1707	-	-	-
BjuA04g15000S	-1.31988	0.921322	1.169	0.86496	0.818593	-2.86271	A04	13331275	13332279	+	1005	-	PF00847:AP2 domain	AP2
BjuA04g15130S	-2.47664	3.36514	1.88236	0.968264	2.65716	-2.74027	A04	13427412	13428172	-	693	-	PF00561:alpha/beta hydrolase fold	Abhydrolase_1
BjuA04g15370S	2.32919	1.87028	2.15682	-0.8594	-0.376971	-1.6887	A04	13656729	13658965	+	1170	-	PF01370:NAD dependent epimerase/dehydratase family	Epimerase
BjuA04g15380S	0.6707	0.551384	1.16317	1.1596	1.50799	2.61632	A04	13660197	13661486	+	831	-	PF00515:Tetratricopeptide repeat|PF13414:TPR repeat	TPR_1
BjuA04g15510S	6.92162	3.44546	5.08938	3.94493	2.97514	3.63972	A04	13736457	13736814	+	288	-	Q8VZ55.1 RecName: Full=50S ribosomal protein L35, chloroplastic; Flags: Precursor && -	-
BjuA04g15570S	0.496433	2.11357	-0.802019	-0.808597	2.18453	-4.26993	A04	13763482	13764115	-	634	-	-	-
BjuA04g15700S	-1.79965	-0.325494	0.916182	-0.696643	-0.737077	-1.62998	A04	13865388	13868062	+	1872	-	PF05577:Serine carboxypeptidase S28	Peptidase_S28
BjuA04g15860S	1.33927	-0.423813	0.474341	0.803948	1.10667	1.26842	A04	13948775	13950392	+	735	-	-	-
BjuA04g15890S	0.387711	-1.18898	-0.964013	-0.621003	-0.75666	0.460335	A04	13960951	13962787	+	1479	-	PF12756:C2H2 type zinc-finger (2 copies)	-
BjuA04g15940S	-1.58963	2.78589	2.81901	0.926765	1.45837	-1.3449	A04	13992263	13993504	-	1242	-	PF01266:FAD dependent oxidoreductase	DAO
BjuA04g15960S	-1.92591	-1.85425	-1.75969	-1.68362	-1.60134	-3.21898	A04	14008523	14019503	-	3633	-	PF02362:B3 DNA binding domain|PF00443:Ubiquitin carboxyl-terminal hydrolase|PF01753:MYND finger	UCH
BjuA04g16100S	-0.452497	1.06319	0.540196	0.346009	0.474281	-3.99104	A04	14172572	14173710	+	1070	-	PF06203:CCT motif|PF00643:B-box zinc finger	CCT
BjuA04g16170S	-8.87941	-5.43185	-6.78435	-6.57585	-6.97938	-5.63482	A04	14234151	14235909	+	621	-	-	-
BjuA04g16210S	-9.76108	-6.03249	-5.28295	-5.77135	-6.34039	-8.93553	A04	14269668	14270867	+	1134	-	PF03145:Seven in absentia protein family	-
BjuA04g16250S	8.23751	6.47673	8.08156	7.04151	6.76172	7.0122	A04	14295429	14298911	+	2445	-	PF07724:AAA domain (Cdc48 subfamily)|PF00004:ATPase family associated with various cellular activities (AAA)|PF10431:C-terminal, D2-small domain, of ClpB protein	AAA
BjuA04g16290S	-0.97843	1.19664	1.46753	0.553754	0.293484	-0.952229	A04	14334300	14336385	+	1119	-	PF02815:MIR domain	-
BjuA04g16380S	-2.43231	-0.734328	-0.679197	-1.26948	-1.55289	-2.72187	A04	14384237	14386161	+	765	-	-	-
BjuA04g16390S	0.258394	1.26155	0.787824	0.864181	0.68873	0.566564	A04	14387494	14392559	-	2157	-	PF01875:Memo-like protein	-
BjuA04g16780S	-1.42434	-1.6817	-0.510272	-0.469234	-0.67224	0.869531	A04	14654681	14655397	+	717	-	PF01277:Oleosin	-
BjuA04g16810S	0.984287	0.568207	1.19413	0.336029	1.41942	-0.490749	A04	14689895	14691948	-	1014	-	PF01612:3'-5' exonuclease	3_5_exonuc
BjuA04g16830S	-2.28073	-1.06676	-2.4702	-1.58861	-2.95422	-0.719643	A04	14699577	14702786	+	2027	-	-	-
BjuA04g16850S	1.54711	1.54004	2.39067	1.46837	1.43538	1.87594	A04	14709769	14712453	+	978	-	PF02458:Transferase family|PF06201:PITH domain	-
BjuA04g17010S	-2.38835	-1.72137	-1.83568	-2.76509	-2.27528	-1.37257	A04	14810797	14813261	+	1645	-	Q84RK2.2 RecName: Full=Fatty-acid-binding protein 2; Short=AtFAP2; AltName: Full=Chalcone-flavanone isomerase family protein 2 && -	-
BjuA04g17020S	-1.03273	-1.46811	-2.05206	-1.72022	-2.19272	-1.23401	A04	14813860	14815226	-	1116	-	PF00153:Mitochondrial carrier protein	Mito_carr
BjuA04g17520S	-0.429654	-1.8516	-0.971307	-0.862313	-0.833857	-0.647167	A04	15130135	15138052	-	2547	-	PF00111:2Fe-2S iron-sulfur cluster binding domain|PF00687:Ribosomal protein L1p/L10e family|PF12697:Alpha/beta hydrolase family	Fer2
BjuA04g17540S	-8.60239	-7.99977	-5.41349	-7.15626	-5.08482	-5.59591	A04	15154291	15157744	-	636	-	-	-
BjuA04g17560S	-1.46265	-2.46697	-2.27241	-1.41147	-2.3238	-2.21736	A04	15173215	15175370	-	1262	-	-	-
BjuA04g17610S	-1.47719	-2.00975	-1.87809	-1.89777	-2.11582	-2.10028	A04	15205596	15209417	+	2298	-	PF01715:IPP transferase|PF04949:Transcriptional activator	IPPT
BjuA04g17700S	1.49386	0.904679	1.19474	1.25911	2.37799	-3.21257	A04	15253720	15257806	-	1495	-	PF00450:Serine carboxypeptidase	Peptidase_S10
BjuA04g17800S	-1.50418	-0.946781	-1.50782	-2.00801	-1.61457	-2.60667	A04	15315805	15318137	-	1380	-	PF05183:RNA dependent RNA polymerase	-
BjuA04g17890S	0.34634	0.633419	0.981977	1.10487	1.48768	1.40164	A04	15376257	15377852	+	916	-	PF00080:Copper/zinc superoxide dismutase (SODC)	-
BjuA04g18350S	-3.65506	-5.8764	-9.41365	-4.08229	-8.44265	-2.20724	A04	15740579	15741370	-	792	-	PF00314:Thaumatin family	Thaumatin
BjuA04g18400S	-5.76301	-1.54352	-1.73881	-1.59166	-0.762365	-8.453	A04	15789791	15792160	+	1691	-	PF13637:Ankyrin repeats (many copies)|PF13857:Ankyrin repeats (many copies)|PF12796:Ankyrin repeats (3 copies)	-
BjuA04g18420S	-8.69907	-7.63396	-5.23201	-8.38082	-8.85727	-7.91102	A04	15799528	15802769	-	1699	-	PF03291:mRNA capping enzyme	-
BjuA04g18830S	-3.17418	-1.94332	-4.25712	-3.30025	-3.41271	-3.80751	A04	16088882	16091028	+	1654	-	PF16131:Torus domain|PF00076:RNA recognition motif. (a.k.a. RRM, RBD, or RNP domain)	RRM_1
BjuA04g18980S	-9.07192	-9.84125	-6.62495	-8.85989	-10.1815	-9.26279	A04	16197353	16198173	-	429	-	-	-
BjuA04g19040S	0.325472	1.05203	0.565697	0.517177	0.946694	1.43425	A04	16230821	16232800	+	1352	-	PF00240:Ubiquitin family|PF13855:Leucine rich repeat	ubiquitin
BjuA04g19140S	-5.76264	-6.21709	-4.58487	-5.56331	-6.70224	-4.86239	A04	16299553	16300932	-	1380	-	-	-
BjuA04g19150S	-0.317496	0.89152	1.26115	1.31333	0.93095	-0.996505	A04	16304808	16307146	-	1173	-	PF00698:Acyl transferase domain	Acyl_transf_1
BjuA04g19260S	-10.5065	-8.14985	-6.56941	-7.3308	-10.5167	-9.51965	A04	16381454	16383757	-	2035	-	PF02362:B3 DNA binding domain	B3
BjuA04g19350S	1.89887	4.3954	5.50547	2.60799	2.47718	-1.109	A04	16428242	16430406	-	1773	-	PF00067:Cytochrome P450	p450
BjuA04g19400S	-7.79932	-6.82522	-7.64039	-8.28052	-5.53372	-8.42412	A04	16453343	16457983	+	1902	-	PF01764:Lipase (class 3)	Lipase_3
BjuA04g19420S	-1.01763	0.72706	1.61161	1.89558	3.12525	-2.70721	A04	16469824	16470706	-	883	-	Q39194.2 RecName: Full=Photosystem II reaction center W protein, chloroplastic; AltName: Full=PSII 6.1 kDa protein; Flags: Precursor && PF07123:Photosystem II reaction centre W protein (PsbW)	-
BjuA04g19470S	-2.51308	-2.47793	-1.57523	-0.992703	-1.63934	-2.5126	A04	16494719	16495608	+	801	-	PF00538:linker histone H1 and H5 family	-
BjuA04g19540S	-0.501718	-2.52533	-1.48436	-1.56325	-1.02012	-1.68619	A04	16533621	16536242	+	2266	-	PF13041:PPR repeat family	-
BjuA04g19680S	-0.596079	0.923777	0.983523	1.1791	1.95085	1.50828	A04	16647501	16650441	+	1633	-	PF00155:Aminotransferase class I and II	Aminotran_1_2
BjuA04g20020S	-2.53455	-1.1994	-1.31684	-1.19239	-1.42653	-1.3193	A04	16894729	16898343	+	2067	-	PF14215:bHLH-MYC and R2R3-MYB transcription factors N-terminal	-
BjuA04g20100S	-1.42711	-1.76032	-1.14647	-1.83688	-1.76113	-2.58017	A04	16941469	16943062	-	821	-	PF07650:KH domain|PF00189:Ribosomal protein S3, C-terminal domain	-
BjuA04g20120S	2.15801	1.0232	2.52126	1.69652	1.4179	1.6729	A04	16947693	16949555	-	891	-	PF00189:Ribosomal protein S3, C-terminal domain	-
BjuA04g20140S	-0.861785	0.751979	0.61146	0.713513	0.520219	0.673351	A04	16959302	16963744	+	2300	-	PF01485:IBR domain, a half RING-finger domain	IBR
BjuA04g20240S	-0.930421	-5.649	-7.84581	-5.28607	-5.85292	-6.61641	A04	17001607	17002944	-	1088	-	PF00643:B-box zinc finger	zf-B_box
BjuA04g20310S	-5.82281	1.37083	1.97063	2.01584	2.69567	2.49005	A04	17032492	17037869	+	1634	-	PF00201:UDP-glucoronosyl and UDP-glucosyl transferase	UDPGT
BjuA04g20340S	-10.1119	-4.27865	-5.66712	-5.69666	-6.95698	-6.61218	A04	17050321	17053259	+	2187	-	-	-
BjuA04g20440S	-4.90405	2.43571	3.15925	-0.493295	-0.946709	-1.69238	A04	17164030	17164643	-	534	-	-	-
BjuA04g20690S	1.63419	2.88672	2.29552	2.5721	1.50315	3.54207	A04	17348833	17349309	-	408	-	PF01738:Dienelactone hydrolase family	-
BjuA04g20830S	1.74721	0.750355	1.71351	0.329725	0.763519	-2.16666	A04	17456526	17458171	-	646	-	PF00173:Cytochrome b5-like Heme/Steroid binding domain	-
BjuA04g21160S	-1.64948	-1.66226	-1.26987	-1.10603	-1.17082	-4.93598	A04	17640221	17642780	+	2339	-	PF03092:BT1 family	-
BjuA04g21300S	-2.21767	-3.19836	-2.09227	-2.24595	-1.26225	-3.5656	A04	17706248	17707862	+	1527	-	PF00076:RNA recognition motif. (a.k.a. RRM, RBD, or RNP domain)	RRM_1
BjuA04g21440S	-4.26782	-2.2234	-2.71712	-3.1773	-4.51464	-2.18312	A04	17759945	17761972	+	1512	-	PF01370:NAD dependent epimerase/dehydratase family	Epimerase
BjuA04g21490S	5.77041	3.55394	3.95442	5.33476	5.83974	5.47886	A04	17794800	17796213	+	1161	-	PF00481:Protein phosphatase 2C	PP2C
BjuA04g21510S	-0.409421	-0.517633	-1.03034	-0.506356	-0.629494	-0.493653	A04	17801935	17804450	-	2516	-	PF00270:DEAD/DEAH box helicase|PF00271:Helicase conserved C-terminal domain	DEAD
BjuA04g21520S	-1.51921	-0.482884	-0.815436	-1.05754	-0.934485	-1.53593	A04	17806752	17812250	-	4875	-	PF13041:PPR repeat family|PF14432:DYW family of nucleic acid deaminases|PF00179:Ubiquitin-conjugating enzyme	UQ_con
BjuA04g21590S	-9.25532	-3.55883	-3.50312	-5.29484	-3.94214	-7.98542	A04	17841334	17841633	-	300	-	-	-
BjuA04g21600S	-11.0049	-3.16334	-3.69982	-4.9202	-6.22601	-8.33145	A04	17841742	17841927	-	186	-	-	-
BjuA04g21690S	-1.43235	-2.2907	-1.92486	-1.88414	-2.8532	-3.55883	A04	17875823	17878896	-	2281	-	O23661.2 RecName: Full=Auxin response factor 3; AltName: Full=Protein ETTIN && PF02362:B3 DNA binding domain|PF06507:Auxin response factor	Auxin_resp
BjuA04g21810S	-9.12451	-5.21717	-5.62858	-5.87392	-6.67442	-3.28728	A04	17952102	17955833	+	966	-	-	-
BjuA04g21840S	-1.13858	-0.682896	0.57042	-1.38145	-0.939286	-6.26067	A04	17962404	17963068	-	665	-	PF04520:Senescence regulator	-
BjuA04g21860S	-9.39415	-8.64337	-4.60158	-8.94106	-9.22944	-8.18461	A04	17985264	17987299	+	1354	-	-	-
BjuA04g21900S	-0.479519	-0.685771	-1.08812	-0.648223	-0.731889	-0.709668	A04	17997581	18003102	+	2911	-	PF13041:PPR repeat family|PF07779:10 TM Acyl Transferase domain found in Cas1p	-
BjuA04g22100S	1.20191	3.80926	2.79288	1.35352	2.81882	-2.17215	A04	18121943	18125816	-	1835	-	PF01565:FAD binding domain|PF08031:Berberine and berberine like	FAD_binding_4
BjuA04g22220S	5.13821	8.19915	5.86698	5.17906	4.22507	6.72573	A04	18185623	18189090	+	2278	-	PF02225:PA domain	-
BjuA04g22640S	-3.01396	-3.28206	-2.36405	-2.61601	-3.94185	-1.7436	A04	18463428	18463598	-	171	-	PF15054:Domain of unknown function (DUF4535)	-
BjuA04g22710S	4.03439	2.80104	4.28706	2.57757	3.8135	5.06111	A04	18482585	18483515	+	666	-	PF06979:Assembly, mitochondrial proton-transport ATP synth complex	-
BjuA04g22730S	-1.10956	-2.27901	-0.690578	0.534232	0.694544	-1.19125	A04	18488351	18489745	+	974	-	-	-
BjuA04g22830S	0.408585	-0.44169	-0.509449	0.300587	0.277997	0.509501	A04	18548047	18550916	-	2780	-	PF00009:Elongation factor Tu GTP binding domain|PF00679:Elongation factor G C-terminus|PF14492:Elongation Factor G, domain II|PF03764:Elongation factor G, domain IV|PF03144:Elongation factor Tu domain 2	GTP_EFTU
BjuA04g23140S	-5.97379	-2.0171	-3.14652	-2.62054	-2.63049	-4.34129	A04	18782440	18787564	+	2472	-	PF02806:Alpha amylase, C-terminal all-beta domain|PF02922:Carbohydrate-binding module 48 (Isoamylase N-terminal domain)|PF00128:Alpha amylase, catalytic domain	-
BjuA04g23150S	-5.04561	-0.792457	-2.54455	-1.48423	-1.37073	-1.75054	A04	18787897	18790099	-	1173	-	PF08880:QLQ|PF08879:WRC	-
BjuA04g23180S	-1.05088	-1.5595	-2.06618	-1.8771	-3.14835	-2.14982	A04	18801123	18802093	+	573	-	PF04949:Transcriptional activator	-
BjuA04g23260S	-1.11068	-1.51033	-0.791896	-0.86833	-0.265382	-2.97264	A04	18839419	18842659	-	1882	-	PF00113:Enolase, C-terminal TIM barrel domain|PF03952:Enolase, N-terminal domain	-
BjuA04g23410S	0.730098	-0.669689	-1.97611	-0.98962	-1.14806	-3.98141	A04	18952078	18957823	+	4292	-	PF00005:ABC transporter|PF00664:ABC transporter transmembrane region|PF07673:Protein of unknown function (DUF1602)	ABC_membrane
BjuA04g23440S	1.18927	0.642908	1.01656	1.67131	1.81559	1.05797	A04	18983500	18989116	-	2505	-	PF04545:Sigma-70, region 4|PF04542:Sigma-70 region 2|PF04539:Sigma-70 region 3|PF01255:Putative undecaprenyl diphosphate synthase	Prenyltransf
BjuA04g23460S	-3.23975	1.61511	-0.611341	-0.830236	-0.51907	-4.49177	A04	18999485	19002267	-	2385	-	PF00221:Aromatic amino acid lyase	-
BjuA04g23580S	-8.52614	-8.91851	-5.83174	-7.35261	-6.23296	-5.17812	A04	19063611	19065470	-	1397	-	-	-
BjuA04g23750S	0.635297	-0.853739	0.435888	1.26944	0.864787	-1.41529	A04	19164373	19164847	-	475	-	PF15511:Centromere kinetochore component CENP-T histone fold	-
BjuA04g23840S	-11.2952	-13.8373	-5.50776	-8.18589	-6.79368	-5.86744	A04	19206064	19208176	-	1220	-	PF13460:NAD(P)H-binding	-
BjuA04g24030S	-1.53285	-1.76618	-1.59134	-1.08816	-1.26068	-1.05196	A04	19288561	19292191	+	1209	-	PF04776:Protein of unknown function (DUF626)|PF14360:PAP2 superfamily C-terminal	-
BjuA04g24040S	-1.89808	-0.932496	-1.31283	-0.752398	-1.79113	-1.07091	A04	19295293	19298114	-	2594	-	PF13041:PPR repeat family	-
BjuA04g24190S	-9.04782	-1.22363	-2.40603	-2.07654	-1.01673	-2.09872	A04	19408170	19413514	+	1695	-	PF01490:Transmembrane amino acid transporter protein	Aa_trans
BjuA04g24220S	0.682904	1.4564	1.67651	1.15349	0.431899	3.35893	A04	19419174	19422916	-	1696	-	PF01699:Sodium/calcium exchanger protein	Na_Ca_ex
BjuA04g24530S	-3.02498	-4.48142	-3.80544	-3.66984	-4.39394	-4.02847	A04	19577241	19579012	-	846	-	PF00160:Cyclophilin type peptidyl-prolyl cis-trans isomerase/CLD	Pro_isomerase
BjuA04g24840S	-2.16266	0.440559	-1.74706	-0.942473	-2.25844	-1.32461	A04	19761625	19766816	+	3328	-	PF03399:SAC3/GANP/Nin1/mts3/eIF-3 p25 family	SAC3_GANP
BjuA04g25110S	2.52577	1.02917	1.06604	1.402	2.62418	-3.36155	A04	19898520	19901537	-	1675	-	P10896.2 RecName: Full=Ribulose bisphosphate carboxylase/oxygenase activase, chloroplastic; Short=RA; Short=RuBisCO activase; Flags: Precursor && PF00004:ATPase family associated with various cellular activities (AAA)	AAA
BjuA04g25280S	-11.0019	-10.3751	-7.88115	-5.74459	-6.06491	-5.25362	A04	19998193	19999375	+	749	-	PF01086:Clathrin light chain	-
BjuA04g25510S	-8.84609	-2.68884	-7.16762	-4.24658	-5.89619	-5.1365	A04	20110227	20110954	+	225	-	-	-
BjuA04g25610S	-0.579039	-1.47884	-1.32809	-1.02727	-1.62648	0.542747	A04	20219833	20222282	-	1537	-	PF07767:Nop53 (60S ribosomal biogenesis)	-
BjuA04g25770S	-0.163324	-1.79639	-0.484864	-0.727768	-0.747556	-0.947082	A04	20320382	20327321	-	2787	-	PF01357:Pollen allergen|PF01283:Ribosomal protein S26e|PF01661:Macro domain|PF03330:Rare lipoprotein A (RlpA)-like double-psi beta-barrel	A1pp
BjuA04g26040S	-1.83659	-1.79347	-1.98346	-1.82936	-2.06156	-1.41021	A04	20435520	20436836	+	1317	-	PF00076:RNA recognition motif. (a.k.a. RRM, RBD, or RNP domain)	RRM_1
BjuA04g26050S	-0.706013	2.14498	1.40257	-0.450412	-1.09455	-0.396864	A04	20439242	20440165	+	825	-	PF00170:bZIP transcription factor	bZIP_1
BjuA04g26090S	-1.88091	-1.72287	-0.60513	-1.78143	-1.13364	-1.31588	A04	20450943	20453578	-	1686	-	PF01490:Transmembrane amino acid transporter protein	Aa_trans
BjuA04g26240S	-0.206152	1.09008	1.14082	0.514385	0.927798	-1.4935	A04	20556300	20557084	+	709	-	-	-
BjuA04g26320S	1.30349	-1.4214	-2.10956	0.938313	1.32245	1.35536	A04	20606391	20612098	-	3256	-	PF00689:Cation transporting ATPase, C-terminus|PF00122:E1-E2 ATPase|PF12515:Ca2+-ATPase N terminal autoinhibitory domain|PF12710:haloacid dehalogenase-like hydrolase|PF00690:Cation transporter/ATPase, N-terminus	E1-E2_ATPase
BjuA04g26740S	-10.1247	-10.0911	-5.98626	-9.87881	-8.91059	-5.83757	A04	20821311	20822853	+	390	-	-	-
BjuA04g27130S	-11.8311	-10.7787	-6.67078	-7.42651	-8.32581	-4.86348	A04	21100958	21101940	-	620	-	-	-
BjuA04g27200S	-3.3759	-1.87946	-2.61753	-3.22606	-2.67181	-1.94825	A04	21121401	21135683	+	681	-	-	-
BjuA04g27210S	-10.0619	-7.99719	-8.24541	-8.93297	-8.44509	-8.38398	A04	21136085	21139444	-	1358	-	PF14365:Domain of unknown function (DUF4409)|PF03080:Domain of unknown function (DUF239)	-
BjuA04g27310S	-2.65928	-2.25193	-2.14029	-2.19014	-2.34087	-2.12449	A04	21217845	21218691	+	847	-	-	-
BjuA04g27600S	-2.22127	-2.95844	-1.7134	-3.24527	-2.11496	1.22659	A04	21403015	21403924	+	623	-	PF05811:Eukaryotic protein of unknown function (DUF842)	-
BjuA04g27630S	-3.50189	-4.71735	-4.0975	-4.6487	-3.97967	-4.05334	A04	21412334	21415001	-	1377	-	PF00291:Pyridoxal-phosphate dependent enzyme	PALP
BjuA04g27740S	-1.3632	-2.69689	-3.05068	-3.74907	-3.16315	-3.0935	A04	21455641	21461557	+	2251	-	PF00885:6,7-dimethyl-8-ribityllumazine synthase|PF03168:Late embryogenesis abundant protein|PF03947:Ribosomal Proteins L2, C-terminal domain	Ribosomal_L2_C
BjuA04g27780S	1.23946	-2.26335	-0.752033	-1.78069	-1.23594	-0.952987	A04	21479288	21480838	-	890	-	PF08079:Ribosomal L30 N-terminal domain|PF00327:Ribosomal protein L30p/L7e	-
BjuA04g27830S	-6.10005	-6.94352	-6.04777	-6.65054	-6.92654	-5.95291	A04	21494983	21496833	-	1156	-	PF01486:K-box region	K-box
BjuA04g27970S	-0.969712	-0.442868	-1.07551	-0.930672	-1.44981	-0.540954	A04	21565234	21567684	+	1824	-	PF01040:UbiA prenyltransferase family	UbiA
BjuA04g28010S	-2.49111	-1.87188	-1.94852	-1.76855	-1.91446	-1.75916	A04	21595113	21596924	-	900	-	PF00071:Ras family	Ras
BjuA04g28110S	-6.47638	-7.31217	-6.51031	-6.23022	-5.80359	-5.77844	A04	21637663	21640238	-	2495	-	PF10551:MULE transposase domain|PF04434:SWIM zinc finger|PF03108:MuDR family transposase	MuDR
BjuA04g28500S	0.546402	1.00552	0.7531	0.316579	0.545766	-2.25149	A04	21857005	21858601	+	1114	-	PF00230:Major intrinsic protein	-
BjuA04g28630S	-1.15755	-1.39427	-1.95474	-1.91322	-2.51419	-1.66056	A04	21946365	21947191	+	827	-	PF13639:Ring finger domain	-
BjuA04g28670S	8.77808	3.21544	3.56094	3.55215	7.65167	5.08656	A04	21964504	21965738	-	716	-	PF00249:Myb-like DNA-binding domain	Myb_DNA-binding
BjuA04g28720S	-1.87659	-2.74677	-2.82172	-2.36749	-3.42886	-1.9663	A04	21985636	21986464	-	198	-	-	-
BjuA04g29040S	2.25539	-0.513849	-0.73861	-0.607088	-1.43556	-5.09737	A04	22255401	22258459	-	2403	-	PF08263:Leucine rich repeat N-terminal domain|PF07714:Protein tyrosine kinase|PF13855:Leucine rich repeat	Pkinase_Tyr
BjuA04g29060S	-7.28728	-6.02371	-5.30003	-6.796	-7.34533	-7.87693	A04	22263655	22264686	-	888	-	PF01885:RNA 2'-phosphotransferase, Tpt1 / KptA family|PF00085:Thioredoxin	-
BjuA04g29130S	-0.885701	-0.66768	-0.490479	-0.659079	-1.42798	-3.35895	A04	22311937	22312835	+	526	-	PF03911:Sec61beta family	-
BjuA04g29310S	4.23326	6.66121	8.47086	7.05172	8.1164	4.85801	A04	22429562	22429910	-	225	-	-	-
BjuA04g29530S	-2.17339	-1.67535	-2.79072	-1.72614	-2.10188	-1.58371	A04	22567957	22570881	+	2248	-	PF00955:HCO3- transporter family	-
BjuA05g00030S	-1.51508	0.462618	0.739533	0.427129	0.631011	-2.44135	A05	30143	32374	+	1617	-	PF01699:Sodium/calcium exchanger protein	Na_Ca_ex
BjuA05g00340S	-0.31659	0.255847	-0.3359	-0.320544	-0.30928	-1.23768	A05	238712	240864	-	1166	-	P36397.2 RecName: Full=ADP-ribosylation factor 1; Short=AtARF1 && PF00025:ADP-ribosylation factor family	Arf
BjuA05g00390S	8.506	5.36276	8.24766	7.62254	7.18393	6.94627	A05	295903	296376	-	384	-	-	-
BjuA05g00460S	-2.83235	-1.3773	-3.99362	-3.24894	-3.424	-1.91531	A05	323529	334816	+	7934	-	PF12166:Piezo non-specific cation channel, R-Ras-binding domain	-
BjuA05g00560S	-1.24199	0.447097	-1.63809	-1.09966	-1.41185	-2.54721	A05	406477	409186	-	2223	-	PF00642:Zinc finger C-x8-C-x5-C-x3-H type (and similar)	zf-CCCH
BjuA05g00670S	-2.21728	-3.77955	-1.89037	-2.54439	-2.59059	-4.68127	A05	450893	451680	-	252	-	-	-
BjuA05g00700S	2.45332	2.18594	2.79473	-0.839208	-1.26088	0.625539	A05	528648	529971	+	501	-	PF00438:S-adenosylmethionine synthetase, N-terminal domain|PF02772:S-adenosylmethionine synthetase, central domain	-
BjuA05g00860S	-1.79237	-1.45676	-1.94287	-1.32239	-1.51454	-1.97568	A05	665762	669304	+	2082	-	PF12576:Protein of unknown function (DUF3754)	-
BjuA05g00970S	0.605165	-1.46558	-0.898428	-0.344913	-0.414409	-1.54853	A05	710910	712328	-	1419	-	-	-
BjuA05g01290S	8.79153	1.93194	3.98365	1.49143	2.0055	-4.59849	A05	929548	930430	+	498	-	PF00249:Myb-like DNA-binding domain	Myb_DNA-binding
BjuA05g01420S	-1.31805	1.97236	0.762743	0.359047	-0.517579	1.1243	A05	1037522	1039691	-	1302	-	PF07777:G-box binding protein MFMR|PF00170:bZIP transcription factor|PF16596:Disordered region downstream of MFMR	MFMR
BjuA05g01450S	-2.4766	1.91671	1.07737	1.53701	1.7791	5.12471	A05	1058457	1059998	-	1542	-	-	-
BjuA05g01600S	0.715012	8.46626	5.49881	3.3478	5.39641	3.38351	A05	1124742	1126090	+	477	-	-	-
BjuA05g01890S	-0.654033	-0.922552	-1.10298	-0.703157	-1.1195	-2.50598	A05	1279636	1283225	+	2234	-	PF00069:Protein kinase domain	Pkinase
BjuA05g02060S	0.872746	0.586244	1.95206	1.65415	1.96246	3.48704	A05	1392130	1393382	-	1253	-	PF13499:EF-hand domain pair	-
BjuA05g02630S	-8.51643	-2.1123	-2.6357	-2.24726	-3.15904	-2.81029	A05	1691329	1693303	-	1660	-	PF07983:X8 domain|PF13639:Ring finger domain	-
BjuA05g02940S	-0.740314	1.33331	1.55216	0.494233	0.519527	1.2268	A05	1883990	1885915	-	1280	-	PF13370:4Fe-4S single cluster domain of Ferredoxin I|PF00226:DnaJ domain	DnaJ
BjuA05g03160S	-0.927882	-1.73028	-0.732005	1.24935	1.39749	2.6874	A05	1978449	1979809	+	1034	-	PF00694:Aconitase C-terminal domain	-
BjuA05g03180S	-3.63045	-4.96892	-4.24402	-4.20645	-3.68746	-3.50376	A05	1990112	1992539	+	1051	-	PF14617:U3-containing 90S pre-ribosomal complex subunit	-
BjuA05g03220S	-1.22559	1.04353	-0.504203	0.476667	-0.519585	-0.731491	A05	2015652	2031654	+	8580	-	PF01417:ENTH domain|PF01868:Domain of unknown function UPF0086|PF07714:Protein tyrosine kinase|PF01190:Pollen proteins Ole e I like	Pkinase_Tyr
BjuA05g03480S	4.04753	2.63462	2.83599	2.69372	3.24371	3.80372	A05	2165391	2173527	-	1281	-	-	-
BjuA05g03490S	3.05144	3.17766	3.46979	3.00886	2.93293	3.65127	A05	2174462	2177483	+	1443	-	Q39026.1 RecName: Full=Mitogen-activated protein kinase 6; Short=AtMPK6; Short=MAP kinase 6 && PF00069:Protein kinase domain	Pkinase
BjuA05g03570S	-0.536582	0.461181	0.455501	0.626501	0.394046	-0.526458	A05	2227405	2230202	-	1633	-	PF05770:Inositol 1, 3, 4-trisphosphate 5/6-kinase	-
BjuA05g03660S	0.189779	0.505473	0.548075	0.464242	0.629438	0.823177	A05	2259760	2262891	+	1611	-	PF00996:GDP dissociation inhibitor	-
BjuA05g03800S	3.48342	3.17526	3.24258	1.19637	2.18365	-6.1976	A05	2337768	2339273	-	921	-	PF14368:Probable lipid transfer	-
BjuA05g03860S	-1.12331	-0.762704	-1.20972	-1.45959	-1.47947	-0.68746	A05	2357328	2358664	+	1337	-	PF13920:Zinc finger, C3HC4 type (RING finger)	-
BjuA05g03950S	-8.0095	3.90531	2.94583	0.501189	-0.458296	-2.30014	A05	2426346	2440264	+	1752	-	PF00232:Glycosyl hydrolase family 1	Glyco_hydro_1
BjuA05g04130S	3.79246	1.26143	1.47587	1.92153	2.72549	3.43509	A05	2540250	2540625	+	276	-	PF04570:zinc-finger of the FCS-type, C2-C2	-
BjuA05g04280S	-0.976824	-1.43206	-1.29092	-0.808862	-1.895	0.935945	A05	2611713	2612833	+	836	-	PF15375:Domain of unknown function (DUF4602)	-
BjuA05g04310S	-5.412	-3.09572	-2.9999	-3.0583	-3.54076	-5.26934	A05	2626757	2629588	-	2087	-	PF02183:Homeobox associated leucine zipper|PF00046:Homeobox domain|PF04618:HD-ZIP protein N terminus	HD-ZIP_N
BjuA05g04370S	-1.5351	-1.88829	-3.44208	-1.41927	-2.7728	-0.657219	A05	2670880	2674267	+	2436	-	PF13634:Nucleoporin FG repeat region|PF05064:Nsp1-like C-terminal region	-
BjuA05g04420S	-1.5088	-0.963227	-1.57629	-1.97827	-2.96224	-4.35429	A05	2697692	2698480	-	789	-	P38389.1 RecName: Full=Protein transport protein Sec61 subunit beta && PF03911:Sec61beta family	-
BjuA05g04530S	1.76127	0.589537	0.608712	0.898968	1.09137	-1.45232	A05	2785041	2787791	+	2197	-	PF13855:Leucine rich repeat|PF08263:Leucine rich repeat N-terminal domain|PF07714:Protein tyrosine kinase	Pkinase_Tyr
BjuA05g04750S	-0.948518	-1.78359	-0.798291	-0.982369	-1.2692	-0.622157	A05	2899661	2901169	-	681	-	PF06487:Sin3 associated polypeptide p18 (SAP18)	-
BjuA05g04880S	-0.873622	-2.15664	-1.78273	-2.42596	-2.58674	-3.5515	A05	2965738	2967694	+	899	-	PF03332:Eukaryotic phosphomannomutase	-
BjuA05g04940S	2.04618	1.40516	1.84657	-0.348256	-0.558245	-7.4032	A05	2988413	2991282	-	2337	-	PF14309:Domain of unknown function (DUF4378)	-
BjuA05g04980S	-2.58932	-1.4118	-1.79259	-3.43882	-2.70713	-4.03754	A05	3002583	3008746	-	1418	-	PF01466:Skp1 family, dimerisation domain	Skp1
BjuA05g05000S	-1.49464	-3.43771	-3.5589	-1.93229	-2.97479	-4.49428	A05	3011654	3013928	-	2275	-	PF00067:Cytochrome P450	p450
BjuA05g05020S	-5.28971	-5.57453	-5.06539	-4.75032	-4.61282	-9.16147	A05	3026840	3028422	+	888	-	-	-
BjuA05g05100S	-1.42991	-1.90369	-1.08533	-1.61909	-2.09792	-2.75464	A05	3053897	3055573	+	1234	-	PF10184:Uncharacterized conserved protein (DUF2358)	-
BjuA05g05240S	-5.95807	-3.02597	-2.95414	-1.53076	-2.25993	-1.66511	A05	3144777	3145845	+	1069	-	PF00847:AP2 domain	AP2
BjuA05g05380S	-1.05307	-1.33174	-2.3257	-0.805551	-1.96057	-1.88216	A05	3220858	3224067	+	2418	-	-	-
BjuA05g05580S	0.524597	-0.744461	-0.513708	1.15996	1.42399	-1.90867	A05	3362920	3367530	+	2032	-	PF00171:Aldehyde dehydrogenase family|PF00696:Amino acid kinase family	AA_kinase
BjuA05g05630S	-10.5555	-8.92878	-9.43054	-7.88695	-8.10872	-5.73025	A05	3380445	3380865	+	363	-	-	-
BjuA05g05710S	-8.25867	-7.53995	-8.06942	-7.49434	-8.33717	-7.7818	A05	3429748	3431054	+	534	-	-	-
BjuA05g05720S	-9.41677	-8.8023	-8.96147	-9.25016	-9.82018	-8.90557	A05	3431254	3432192	+	549	-	-	-
BjuA05g05940S	0.404438	-1.43188	-1.15182	-0.527734	-0.752935	-1.94861	A05	3566924	3568448	-	1525	-	-	-
BjuA05g06040S	-0.631683	-1.20003	-2.21997	-1.53508	-1.99693	-0.970602	A05	3620407	3621562	-	903	-	PF00406:Adenylate kinase	ADK
BjuA05g06190S	-8.46405	-5.53615	-5.84764	-3.47231	-6.91344	-4.93122	A05	3736979	3739186	+	777	-	PF04652:Vta1 like	DUF605
BjuA05g06200S	-8.7183	-8.46875	-7.91746	-6.80018	-8.87284	-7.36823	A05	3739606	3740045	+	440	-	-	-
BjuA05g06350S	-1.45609	0.499921	0.992372	0.447637	0.758804	1.32666	A05	3810282	3812291	-	1353	-	PF08711:TFIIS helical bundle-like domain|PF07500:Transcription factor S-II (TFIIS), central domain|PF01096:Transcription factor S-II (TFIIS)	-
BjuA05g06740S	0.654084	-2.26096	-4.93839	-8.64899	-8.11957	-7.83328	A05	4092735	4096105	+	1924	-	PF01553:Acyltransferase	Acyltransferase
BjuA05g06950S	-2.56765	-2.38045	-1.57905	-2.04089	-1.61145	-3.08851	A05	4194435	4201073	-	1632	-	PF00248:Aldo/keto reductase family	Aldo_ket_red
BjuA05g07120S	-0.622034	-0.523795	-1.58341	-1.7601	-1.8518	-0.506641	A05	4304355	4306599	+	2156	-	-	-
BjuA05g07140S	-2.43545	-3.67533	-2.83308	-2.63367	-3.50561	-3.1208	A05	4309235	4309834	+	600	-	PF15511:Centromere kinetochore component CENP-T histone fold	-
BjuA05g07160S	-1.68479	-0.581509	-1.25826	-1.06586	-1.63794	-3.41866	A05	4329030	4331616	+	1826	-	PF01412:Putative GTPase activating protein for Arf	-
BjuA05g07260S	0.622025	1.18807	1.4532	0.93072	1.43931	1.3618	A05	4399380	4401325	-	1302	-	PF01678:Diaminopimelate epimerase	-
BjuA05g07300S	-8.02094	-1.01763	-1.54642	-1.27789	-1.41918	-4.88385	A05	4417197	4418378	+	1182	-	-	-
BjuA05g07380S	0.624938	1.32892	1.52692	1.67654	0.990608	2.40969	A05	4464474	4466367	+	1218	-	PF13911:AhpC/TSA antioxidant enzyme	-
BjuA05g07820S	-1.93852	-1.20401	-0.966447	-1.12082	-2.78238	-0.840168	A05	4738420	4741080	+	1724	-	PF01925:Sulfite exporter TauE/SafE	-
BjuA05g07860S	-2.13413	-2.12037	-5.2082	-5.21032	-4.32704	-4.85122	A05	4764744	4769891	+	1585	-	PF09733:VEFS-Box of polycomb protein	-
BjuA05g08190S	-5.47591	-3.21614	-2.41272	-2.63727	-3.55612	-5.28015	A05	5011420	5012476	+	1057	-	PF04844:Transcriptional repressor, ovate	-
BjuA05g08240S	-1.26422	2.26518	0.86813	1.13951	0.894989	-1.01636	A05	5033961	5037295	-	1973	-	PF06886:Targeting protein for Xklp2 (TPX2)	-
BjuA05g08370S	-0.882479	0.684087	-1.37146	0.323525	-0.445557	0.698911	A05	5139699	5152602	-	5955	-	PF12348:CLASP N terminal	-
BjuA05g08420S	0.479628	0.342663	0.487794	0.517601	0.418343	-0.713026	A05	5195641	5199388	+	2446	-	PF03407:Nucleotide-diphospho-sugar transferase	-
BjuA05g08500S	-0.402766	0.455697	0.458928	0.694084	0.88524	-0.89196	A05	5254522	5256158	+	1089	-	PF04755:PAP_fibrillin	-
BjuA05g08690S	1.32714	0.452567	0.760858	1.13122	2.01016	-3.56819	A05	5335147	5337117	-	1206	-	PF02517:CAAX protease self-immunity	-
BjuA05g08770S	0.314041	-0.597101	-0.633842	-0.470035	-1.20298	0.521255	A05	5381071	5382472	+	782	-	PF01597:Glycine cleavage H-protein	-
BjuA05g09060S	0.764685	-0.631753	0.451564	-0.76066	-0.945556	-0.730917	A05	5560000	5562050	+	1153	-	PF02045:CCAAT-binding transcription factor (CBF-B/NF-YA) subunit B	CBFB_NFYA
BjuA05g09070S	-5.57489	-0.523314	-1.2882	-0.870896	-1.54632	-3.74948	A05	5569030	5574061	+	3197	-	PF00046:Homeobox domain|PF01852:START domain|PF08670:MEKHLA domain	START
BjuA05g09090S	-9.52845	-10.0858	-9.48061	-5.52917	-8.3164	-8.274	A05	5587912	5589804	+	1357	-	PF16211:C-terminus of histone H2A|PF14929:TAF RNA Polymerase I subunit A	-
BjuA05g09120S	-5.01219	-1.86384	-1.91912	-3.06818	-5.55884	-5.38547	A05	5612148	5614196	-	699	-	-	-
BjuA05g09420S	-0.830295	2.06736	1.25302	1.25747	2.27877	-6.10298	A05	5779836	5787134	-	159	-	P13851.1 RecName: Full=Chlorophyll a-b binding protein 1, chloroplastic; AltName: Full=LHCII type I CAB-1; Short=LHCP; Flags: Precursor && -	-
BjuA05g09460S	-10.4984	-3.71294	-3.00904	-4.33229	-3.94116	-4.7053	A05	5803250	5805571	-	1287	-	PF02721:Domain of unknown function DUF223	-
BjuA05g09490S	-9.90004	-7.58334	-6.46122	-6.26275	-11.7083	-9.38841	A05	5813924	5815391	+	1005	-	PF00230:Major intrinsic protein	-
BjuA05g09640S	-1.02469	-0.899923	-1.17439	0.670629	1.37684	-6.08821	A05	5903168	5905991	-	1914	-	PF00860:Permease family	-
BjuA05g09710S	-2.51621	-0.953609	-2.33195	-1.82481	-1.60288	-6.43927	A05	5959121	5962312	+	1698	-	PF13839:GDSL/SGNH-like Acyl-Esterase family found in Pmr5 and Cas1p|PF14416:PMR5 N terminal Domain	-
BjuA05g10120S	0.782284	3.49444	2.61006	1.97759	3.20825	2.22305	A05	6163802	6165181	-	1287	-	PF02365:No apical meristem (NAM) protein	NAM
BjuA05g10170S	-7.45034	-5.97521	-6.34744	-4.26576	-6.04394	-5.18548	A05	6178961	6180138	+	968	-	-	-
BjuA05g10200S	2.97062	8.91414	8.80007	4.62273	3.88852	2.3464	A05	6190212	6191724	+	708	-	PF05042:Caleosin related protein	-
BjuA05g10350S	7.948	6.4662	7.14239	6.36338	6.1567	6.08668	A05	6300958	6306787	+	468	-	-	-
BjuA05g10420S	0.459833	1.06696	0.632903	0.318178	0.579764	3.14612	A05	6382925	6385799	+	1395	-	PF02803:Thiolase, C-terminal domain|PF00108:Thiolase, N-terminal domain	Thiolase_N
BjuA05g10620S	-0.481235	0.362402	0.94229	0.696053	0.93775	-1.66023	A05	6547871	6551066	+	1680	-	PF00085:Thioredoxin	-
BjuA05g10800S	-4.28065	-1.88733	-1.54072	-3.49949	-3.06462	-5.06244	A05	6659014	6660882	-	1003	-	PF02234:Cyclin-dependent kinase inhibitor	-
BjuA05g10870S	-8.78423	-6.47425	-7.53544	-8.13695	-8.87039	-3.5541	A05	6703995	6705977	-	408	-	-	-
BjuA05g11190S	-1.10614	-0.76972	-1.3738	-1.03981	-0.876421	-0.975565	A05	6952550	6955029	-	1197	-	PF16835:Pre-mRNA-splicing factor SF3a complex subunit 2 (Prp11)|PF12874:Zinc-finger of C2H2 type	-
BjuA05g11250S	0.612827	4.52147	1.87972	1.68116	1.76494	0.832403	A05	6972674	6974440	-	1111	-	PF13419:Haloacid dehalogenase-like hydrolase	-
BjuA05g11310S	2.61595	1.71226	3.01011	2.79237	2.74207	2.24851	A05	6996920	6999561	+	627	-	PF01248:Ribosomal protein L7Ae/L30e/S12e/Gadd45 family	-
BjuA05g11470S	-8.93846	-4.14067	-4.43403	-2.98758	-5.22984	-7.06488	A05	7135273	7138376	-	1278	-	PF00481:Protein phosphatase 2C	PP2C
BjuA05g11480S	-5.93939	-5.02408	-6.16987	-4.0734	-6.73486	-5.78892	A05	7139534	7140391	+	480	-	-	-
BjuA05g11490S	-3.06945	-0.869855	-2.33333	-2.03714	-3.25318	-2.65058	A05	7140517	7145090	+	3441	-	PF03372:Endonuclease/Exonuclease/phosphatase family	Exo_endo_phos
BjuA05g11750S	-4.90187	1.70298	3.15762	2.75415	3.55257	2.85703	A05	7403487	7404368	-	498	-	-	-
BjuA05g11920S	-3.60599	-3.42034	-3.22929	-3.46546	-4.0948	-2.63335	A05	7498419	7499827	+	1409	-	PF07491:Protein phosphatase inhibitor	-
BjuA05g11940S	-8.97745	-9.53409	-9.35716	-9.28734	-9.59812	-8.69572	A05	7510956	7512290	+	1023	-	PF06479:Ribonuclease 2-5A|PF00069:Protein kinase domain	Pkinase
BjuA05g11970S	0.391846	0.845622	0.616239	0.643161	0.927925	0.774352	A05	7524169	7526490	+	1224	-	PF03029:Conserved hypothetical ATP binding protein	-
BjuA05g12130S	1.01545	-2.09606	-2.7027	-2.03265	-1.96221	-2.25023	A05	7663407	7664933	+	1527	-	PF03634:TCP family transcription factor	TCP
BjuA05g12200S	-2.73287	0.981456	1.12431	0.397952	0.422298	-1.52241	A05	7704763	7707236	-	1618	-	PF00155:Aminotransferase class I and II	Aminotran_1_2
BjuA05g12290S	-0.533856	1.5433	1.33162	1.32922	1.3926	1.62641	A05	7776367	7777392	+	792	-	PF01789:PsbP	-
BjuA05g12350S	-0.737844	-0.655118	0.528413	1.03974	0.997483	-0.451272	A05	7805754	7806831	-	1010	-	PF00538:linker histone H1 and H5 family	-
BjuA05g12380S	0.971965	0.274244	1.21761	0.593769	1.28475	-2.69257	A05	7837098	7838117	+	728	-	PF07123:Photosystem II reaction centre W protein (PsbW)	-
BjuA05g12460S	-2.35658	-0.732528	-1.51677	-0.853427	-1.94581	-1.28234	A05	7884271	7887294	+	2388	-	PF07496:CW-type Zinc Finger|PF02362:B3 DNA binding domain	B3
BjuA05g12970S	-4.1695	-3.20537	-3.17516	-4.24312	-2.16184	-4.67378	A05	8268713	8271421	+	1917	-	PF00227:Proteasome subunit|PF14368:Probable lipid transfer	Proteasome
BjuA05g13000S	7.1	7.14803	5.23598	4.44587	6.27253	5.72519	A05	8286512	8287309	+	342	-	-	-
BjuA05g13230S	-1.9425	2.84693	2.54378	2.36131	1.90739	4.01082	A05	8403048	8404368	+	1321	-	PF00011:Hsp20/alpha crystallin family	-
BjuA05g13250S	-1.5416	1.63163	1.76815	0.758187	1.65973	2.15038	A05	8409986	8410607	+	622	-	PF00011:Hsp20/alpha crystallin family	-
BjuA05g13270S	2.6574	3.78126	4.04838	4.14938	4.22537	3.86577	A05	8416968	8417963	+	868	-	PF13417:Glutathione S-transferase, N-terminal domain	-
BjuA05g13280S	-11.3615	-9.35798	-10.1648	-10.708	-11.005	-10.1847	A05	8421929	8423769	+	1432	-	-	-
BjuA05g13300S	-8.28844	-8.87152	-8.42854	-7.32657	-9.00428	-7.70118	A05	8425940	8427240	+	648	-	PF03124:EXS family	-
BjuA05g13330S	-0.555643	-0.964278	-0.589012	-0.701851	-0.630654	-1.41883	A05	8445092	8446555	-	1109	-	PF04504:Protein of unknown function, DUF573	-
BjuA05g13350S	-9.31337	-8.78822	-8.82252	-9.25231	-8.42789	-8.55333	A05	8458798	8461150	-	2353	-	PF14392:Zinc knuckle	-
BjuA05g13800S	-1.78783	-2.40816	-3.09608	-3.98081	-4.18351	-3.47022	A05	8906273	8907592	-	962	-	-	-
BjuA05g13880S	-4.22195	-5.98139	-5.24888	-5.34052	-4.39349	-5.01857	A05	8964287	8965407	+	930	-	PF01582:TIR domain	TIR
BjuA05g13910S	-0.711341	-2.19577	-0.821738	-0.746791	-0.787442	-1.09723	A05	9001060	9003359	-	1813	-	-	-
BjuA05g13970S	0.309755	-2.11348	-0.862366	-1.01945	-0.634934	1.0826	A05	9076828	9080592	+	1197	-	PF00076:RNA recognition motif. (a.k.a. RRM, RBD, or RNP domain)	RRM_1
BjuA05g14030S	-7.69756	-5.77283	-6.2914	-4.87429	-4.21819	-4.08175	A05	9112045	9112779	-	537	-	-	-
BjuA05g14060S	-8.6851	-10.8385	-10.1208	-10.0512	-8.02359	-9.3897	A05	9128530	9129680	+	1151	-	-	-
BjuA05g14090S	-9.23424	-9.31542	-8.45826	-9.04489	-7.03554	-8.00364	A05	9147151	9148700	-	1166	-	-	-
BjuA05g14300S	4.1356	9.30013	3.8549	3.22255	3.62732	4.19418	A05	9353876	9357081	-	1455	-	-	-
BjuA05g14640S	1.59204	1.34156	2.28232	1.37937	1.15726	-1.68349	A05	9648904	9650400	+	621	-	PF04844:Transcriptional repressor, ovate	-
BjuA05g14990S	-3.68787	-1.3716	-0.695517	-0.560863	-0.781146	-3.15728	A05	9910894	9916183	+	1744	-	PF03763:Remorin, C-terminal region	-
BjuA05g15330S	1.85538	0.853085	2.03028	0.759126	1.09576	-1.88773	A05	10191103	10192294	+	784	-	-	-
BjuA05g15380S	8.70881	9.23243	8.6145	9.53241	7.86312	9.43371	A05	10226170	10227283	-	1114	-	-	-
BjuA05g15770S	1.88272	3.52529	3.62871	2.447	3.39991	2.55749	A05	10533824	10535177	+	1029	-	PF00179:Ubiquitin-conjugating enzyme	UQ_con
BjuA05g15860S	-8.05284	-7.52904	-7.19111	-6.97692	-5.17067	-5.91397	A05	10630113	10631307	+	823	-	-	-
BjuA05g15970S	-2.91452	-1.81058	-2.16414	-2.40425	-4.08902	-2.95991	A05	10704785	10705744	-	960	-	PF04005:Hus1-like protein	-
BjuA05g16410S	-5.5208	-7.14659	-6.62211	-7.30082	-7.48707	-6.95905	A05	11056817	11058637	+	1454	-	PF14290:Domain of unknown function (DUF4370)	-
BjuA05g16430S	10.8761	12.352	13.2136	12.9133	12.7278	7.88889	A05	11079172	11083156	+	2604	-	PF12819:Carbohydrate-binding protein of the ER|PF00069:Protein kinase domain|PF13855:Leucine rich repeat	Pkinase
BjuA05g16570S	1.21759	0.589439	2.19416	1.21838	1.37685	0.518192	A05	11220674	11221662	-	533	-	PF04627:Mitochondrial ATP synthase epsilon chain	-
BjuA05g16640S	-7.94852	-10.4129	-10.9414	-10.2809	-6.87832	-5.94492	A05	11266662	11268043	+	776	-	Q5D018.1 RecName: Full=RNA-binding protein 8A; AltName: Full=RNA-binding motif protein 8A; AltName: Full=Ribonucleoprotein RBM8A && PF00076:RNA recognition motif. (a.k.a. RRM, RBD, or RNP domain)	RRM_1
BjuA05g16880S	-6.19066	-5.77943	-5.37028	-6.61879	-6.38892	-5.10247	A05	11507245	11507949	-	429	-	PF00069:Protein kinase domain	Pkinase
BjuA05g16960S	-10.623	-3.0619	-4.25607	-4.77189	-6.10437	-7.08703	A05	11567917	11569605	+	786	-	-	-
BjuA05g16970S	2.12062	1.04508	1.63792	0.542747	0.942497	-1.5467	A05	11579919	11582993	-	1651	-	PF00085:Thioredoxin|PF07970:Endoplasmic reticulum vesicle transporter|PF13850:Endoplasmic Reticulum-Golgi Intermediate Compartment (ERGIC)	-
BjuA05g17120S	-9.61536	-9.87928	-10.0387	-8.65174	-7.79155	-7.50089	A05	11800973	11802157	+	715	-	PF00179:Ubiquitin-conjugating enzyme	UQ_con
BjuA05g17240S	-9.53853	-8.41841	-8.27155	-7.90907	-8.05051	-7.70527	A05	11899025	11901767	-	1747	-	-	-
BjuA05g17280S	-7.07583	-8.99421	-8.67333	-7.24253	-6.93779	-6.64651	A05	11938372	11939812	-	1235	-	-	-
BjuA05g17320S	-10.1996	-11.009	-10.5644	-9.33736	-8.18996	-8.04664	A05	11971147	11977587	+	3080	-	PF01411:tRNA synthetases class II (A)|PF02272:DHHA1 domain|PF07973:Threonyl and Alanyl tRNA synthetase second additional domain	-
BjuA05g17410S	-6.56933	-7.28396	-7.0164	-6.16253	-6.59757	-5.96454	A05	12086985	12088786	+	930	-	PF00574:Clp protease	-
BjuA05g17540S	-3.10337	-2.54592	-3.87062	-1.76432	-3.12289	-2.4959	A05	12204773	12205282	-	438	-	-	-
BjuA05g17550S	-8.98768	-8.04061	-8.217	-6.53269	-8.64656	-7.93082	A05	12205371	12207638	-	564	-	-	-
BjuA05g17570S	-7.73061	-2.47853	-1.12672	-0.701924	-0.901327	0.725387	A05	12217631	12220479	+	1784	-	PF00076:RNA recognition motif. (a.k.a. RRM, RBD, or RNP domain)	RRM_1
BjuA05g17770S	-9.49714	-10.9758	-9.39302	-8.3726	-7.95826	-8.59136	A05	12447462	12450185	-	492	-	-	-
BjuA05g17790S	1.79543	1.66821	1.28506	1.7236	1.98629	4.14027	A05	12485343	12490738	-	2445	-	PF14543:Xylanase inhibitor N-terminal|PF14541:Xylanase inhibitor C-terminal	-
BjuA05g17810S	0.616842	-1.89358	-1.23915	-1.49041	-0.997458	-1.62615	A05	12505302	12508072	-	1481	-	PF00076:RNA recognition motif. (a.k.a. RRM, RBD, or RNP domain)	RRM_1
BjuA05g17990S	-0.189335	0.633624	-0.345668	0.290351	0.401429	0.306702	A05	12646498	12653065	+	3665	-	PF16487:Mid domain of argonaute|PF16488:Argonaute linker 2 domain|PF02171:Piwi domain|PF02170:PAZ domain|PF08699:Argonaute linker 1 domain|PF16486:N-terminal domain of argonaute|PF12764:Glycine-rich region of argonaut	Piwi
BjuA05g18000S	-8.59286	-4.81785	-6.46165	-4.72748	-4.42404	-7.74473	A05	12654016	12654547	+	228	-	-	-
BjuA05g18060S	-1.45856	0.580651	-1.5112	-1.93547	-2.46788	-3.25121	A05	12723726	12729161	+	4795	-	PF00005:ABC transporter|PF00664:ABC transporter transmembrane region	ABC_tran
BjuA05g18070S	-0.380148	-0.9059	-0.692474	-1.42444	-0.692566	-0.920882	A05	12736720	12741557	+	1986	-	PF00176:SNF2 family N-terminal domain|PF00271:Helicase conserved C-terminal domain	SNF2_N
BjuA05g18130S	-6.96373	-7.86731	-4.7761	-8.1947	-8.42162	-8.63321	A05	12842949	12845582	+	1287	-	PF10417:C-terminal domain of 1-Cys peroxiredoxin|PF01922:SRP19 protein	SRP19
BjuA05g18310S	-7.65196	-10.084	-6.21919	-8.11721	-7.7198	-5.90461	A05	13083790	13084536	+	537	-	-	-
BjuA05g18410S	-7.07392	-6.48424	-6.51596	-7.50724	-7.89409	-6.9473	A05	13212990	13213742	+	282	-	-	-
BjuA05g18420S	-6.56708	-7.36769	-5.27023	-6.36882	-7.438	-6.30518	A05	13214021	13214215	+	195	-	-	-
BjuA05g18510S	-8.33525	-8.61461	-8.59596	-8.541	-7.90622	-8.21634	A05	13317149	13319225	+	1169	-	-	-
BjuA05g18670S	-7.69027	-7.88887	-7.70247	-6.50136	-6.49743	-6.08336	A05	13495929	13496450	-	522	-	PF07714:Protein tyrosine kinase	Pkinase_Tyr
BjuA05g18710S	-7.91944	-8.54676	-7.84116	-8.20721	-8.32546	-8.05747	A05	13507214	13507623	+	309	-	-	-
BjuA05g18750S	9.26749	9.58772	8.64372	6.68695	6.36907	8.08952	A05	13533772	13535695	-	1419	-	Q9MA74.1 RecName: Full=Serine decarboxylase; Short=AtSDC; AltName: Full=Protein EMBRYO DEFECTIVE 1075; AltName: Full=Serine decarboxylase 1; Short=AtSDC1 && PF00282:Pyridoxal-dependent decarboxylase conserved domain	-
BjuA05g18880S	-6.32601	-5.01276	-6.7346	-7.74491	-6.44893	-7.1922	A05	16493073	16494167	+	1095	-	-	-
BjuA05g18900S	-6.99757	-4.84587	-6.79678	-7.2202	-6.96894	-6.68338	A05	16494801	16495487	+	687	-	-	-
BjuA05g19020S	-9.31221	-7.82716	-8.44975	-8.48091	-8.23818	-8.01983	A05	16906423	16908079	+	1465	-	-	-
BjuA05g20380S	-0.592693	-1.21124	-2.22814	-1.51163	-2.06252	-1.92208	A05	19051126	19058000	+	4364	-	PF00271:Helicase conserved C-terminal domain|PF04851:Type III restriction enzyme, res subunit	Helicase_C
BjuA05g20420S	-9.27569	-7.86502	-8.61233	-8.47832	-7.89631	-7.90609	A05	19130747	19132589	-	381	-	-	-
BjuA05g20510S	-6.58537	-7.24987	-6.47923	-7.03706	-5.96375	-6.64446	A05	19233942	19234898	-	423	-	-	-
BjuA05g20600S	-0.778969	-1.08262	-0.936818	-1.69526	-2.21895	-1.49932	A05	19369670	19373049	-	2683	-	PF15982:N-terminal cysteine-rich region of Transmembrane protein 135	-
BjuA05g20630S	-8.57539	-8.19758	-8.1145	-8.0737	-4.96268	-6.80557	A05	19400582	19402295	-	1401	-	-	-
BjuA05g20700S	-5.86069	-1.52236	-3.69473	-2.86379	-4.63156	-1.88604	A05	19512684	19516681	+	3915	-	PF00069:Protein kinase domain|PF08263:Leucine rich repeat N-terminal domain|PF13855:Leucine rich repeat	Pkinase
BjuA05g20710S	0.388371	-1.93926	-1.10059	-0.961781	-1.9257	-1.17375	A05	19520811	19522478	+	891	-	PF00416:Ribosomal protein S13/S18	-
BjuA05g20820S	-2.86943	-2.70469	-1.60386	-2.01823	-2.68194	-5.26841	A05	19628327	19629659	+	558	-	-	-
BjuA05g20880S	-0.681827	1.08972	-1.671	-1.51328	-1.1025	-4.75898	A05	19676872	19678785	+	1179	-	PF04548:AIG1 family	-
BjuA05g21050S	-9.52183	-6.96097	-8.57272	-9.01811	-9.35382	-8.39491	A05	19820406	19822176	+	474	-	-	-
BjuA05g21110S	-7.47409	-9.13819	-8.29151	-7.24056	-6.10228	-6.17698	A05	19906474	19907480	+	507	-	-	-
BjuA05g21390S	-0.429438	-1.30067	-1.26293	-1.13881	-1.10607	-0.928043	A05	20225583	20227557	+	1660	-	PF01458:Uncharacterized protein family (UPF0051)	-
BjuA05g21410S	-0.900492	-2.47765	-0.721009	-1.17516	-0.971058	-4.5391	A05	20242269	20243026	+	501	-	PF01597:Glycine cleavage H-protein	-
BjuA05g21450S	5.50568	7.75639	9.58697	9.56013	8.96265	5.49747	A05	20341142	20343756	+	1776	-	PF00854:POT family	-
BjuA05g21460S	-0.55453	-0.44241	-0.969866	-1.28631	-1.6705	-2.76255	A05	20343614	20346709	-	2246	-	PF00224:Pyruvate kinase, barrel domain|PF02887:Pyruvate kinase, alpha/beta domain	PK
BjuA05g21550S	-9.2817	-3.28318	-5.55542	-2.68051	-4.50564	-3.24157	A05	20435508	20437942	+	703	-	-	-
BjuA05g21560S	-5.52906	-2.57718	-3.11123	-2.46105	-5.63905	-3.06583	A05	20435972	20437942	+	1971	-	PF14303:No apical meristem-associated C-terminal domain	-
BjuA05g22050S	-6.81268	-6.75827	-6.03166	-7.33836	-7.45942	-6.86831	A05	21019805	21020818	+	912	-	PF00270:DEAD/DEAH box helicase	DEAD
BjuA05g22080S	4.99039	3.84147	4.74164	3.87193	4.09806	2.53786	A05	21056337	21058525	+	279	-	PF00887:Acyl CoA binding protein	-
BjuA05g22550S	2.03244	0.892842	1.28031	1.00421	1.14991	1.60749	A05	21576956	21579901	+	1550	-	PF07714:Protein tyrosine kinase	Pkinase_Tyr
BjuA05g22600S	9.05628	10.9608	8.1522	9.48824	8.58481	6.2534	A05	21597458	21598889	+	399	-	PF00227:Proteasome subunit	Proteasome
BjuA05g22650S	-3.05989	0.730926	-0.62872	-0.5674	0.753026	-4.4701	A05	21646555	21648259	+	1487	-	PF04570:zinc-finger of the FCS-type, C2-C2	-
BjuA05g22770S	-3.1003	-4.91199	-6.06294	-8.76988	-7.43794	-4.74749	A05	21749964	21751338	-	714	-	-	-
BjuA05g22990S	-3.9968	1.00077	-1.77118	0.458544	-0.580567	-0.478528	A05	21952690	21956211	+	2743	-	-	-
BjuA05g23030S	0.844628	1.7598	2.43537	1.01808	1.60974	0.784592	A05	21991011	21994645	-	1678	-	PF00202:Aminotransferase class-III	Aminotran_3
BjuA05g23050S	-1.31779	1.23095	-1.46219	-0.809319	-0.571923	-1.26819	A05	22004567	22006675	-	2109	-	PF03101:FAR1 DNA-binding domain|PF10551:MULE transposase domain	FAR1
BjuA05g24110S	-5.09265	-1.60242	-1.43904	-0.501202	-0.699291	-6.27273	A05	22878063	22880996	+	740	-	-	-
BjuA05g24180S	-6.88205	-7.05468	-6.64838	-6.13431	-6.31573	-6.05035	A05	22919181	22919528	-	348	-	-	-
BjuA05g24310S	0.485371	-1.58902	-3.47243	-4.91337	-4.81425	-4.57959	A05	23016420	23018602	-	1493	-	PF13621:Cupin-like domain	-
BjuA05g24390S	-3.87886	2.04765	-3.91665	-2.78811	-2.1438	-4.90597	A05	23088120	23100643	+	3090	-	PF09331:Domain of unknown function (DUF1985)	-
BjuA05g24450S	0.267454	-0.39982	0.995434	2.20779	3.14608	-2.52295	A05	23126411	23127200	-	706	-	PF16211:C-terminus of histone H2A|PF00125:Core histone H2A/H2B/H3/H4	Histone
BjuA05g24590S	0.546987	-0.483386	1.04613	0.712195	1.83598	-3.59771	A05	23237519	23238389	-	784	-	PF13857:Ankyrin repeats (many copies)	-
BjuA05g24710S	-1.60181	-2.97229	-2.13312	-1.05026	-1.29836	1.81802	A05	23351998	23358137	+	3435	-	PF02806:Alpha amylase, C-terminal all-beta domain|PF00128:Alpha amylase, catalytic domain	-
BjuA05g24800S	-9.01981	-7.71314	-8.87424	-9.10433	-8.32966	-5.22477	A05	23417570	23418088	-	336	-	PF00063:Myosin head (motor domain)	Myosin_head
BjuA05g24810S	-7.79312	-7.84086	-7.69119	-8.24337	-7.7756	-7.35538	A05	23418243	23418491	+	249	-	-	-
BjuA05g24950S	-0.989447	-3.52473	-2.51941	-2.60597	-3.13993	-1.61612	A05	23463936	23465682	+	1290	-	PF02519:Auxin responsive protein|PF00861:Ribosomal L18p/L5e family	Auxin_inducible
BjuA05g25010S	-7.94711	-8.09772	-4.85881	-8.11977	-6.24063	-7.17615	A05	23483558	23484852	-	471	-	-	-
BjuA05g25020S	-6.57118	-6.31867	-5.74584	-6.39589	-5.97172	-5.44923	A05	23484907	23485528	-	342	-	-	-
BjuA05g25110S	-2.00128	-2.13732	-2.35878	-2.1997	-2.09615	-2.12282	A05	23569491	23573385	+	1979	-	PF00118:TCP-1/cpn60 chaperonin family	-
BjuA05g25770S	-4.28485	1.53763	2.58414	0.4976	0.554069	-1.43035	A05	24088236	24090043	+	997	-	-	-
BjuA05g26030S	0.290661	1.6295	0.508632	0.812342	1.14405	0.695424	A05	24288585	24290902	-	2218	-	PF08553:VID27 cytoplasmic protein	-
BjuA05g26540S	-1.02468	-2.27902	-1.17882	-1.0335	-1.05963	-1.76858	A05	24647610	24648258	-	559	-	PF01248:Ribosomal protein L7Ae/L30e/S12e/Gadd45 family	-
BjuA05g26760S	-2.34041	-5.13627	-3.95854	-7.62188	-6.2414	-5.97039	A05	24788903	24789783	-	489	-	-	-
BjuA05g26960S	8.23986	7.32034	8.61652	6.75563	4.44302	5.351	A05	24926181	24926471	-	291	-	PF14368:Probable lipid transfer	-
BjuA05g27120S	-5.18451	-2.44859	-2.58226	-3.82934	-4.07747	-3.50778	A05	24991744	24992549	+	261	-	-	-
BjuA05g27130S	-11.9345	-7.08266	-5.69366	-4.79325	-4.84375	-6.88737	A05	24992945	24993826	+	882	-	PF14303:No apical meristem-associated C-terminal domain	-
BjuA05g27140S	-6.50239	-2.64252	-3.23843	-4.01294	-3.60842	-4.67104	A05	24994500	24995009	+	510	-	-	-
BjuA05g27520S	-8.41755	-8.91359	-8.59465	-8.03395	-7.92693	-7.02991	A05	25220742	25223514	-	1514	-	PF02104:SURF1 family	-
BjuA05g27530S	-7.14356	-5.5324	-6.65712	-6.78521	-8.00188	-4.04135	A05	25224070	25229910	+	270	-	-	-
BjuA05g27540S	-7.06215	-6.40451	-5.89728	-5.56251	-6.76169	-5.60584	A05	25240235	25240981	-	656	-	-	-
BjuA05g27600S	-1.7043	-2.04783	-2.37824	-2.20915	-3.07956	-1.26753	A05	25270241	25273073	-	1781	-	PF00684:DnaJ central domain|PF01556:DnaJ C terminal domain|PF00226:DnaJ domain	DnaJ
BjuA05g27640S	-0.260939	0.714011	0.605031	0.321728	0.524567	-1.11394	A05	25295530	25299871	+	2199	-	PF02734:DAK2 domain|PF02733:Dak1 domain	-
BjuA05g27800S	-2.51277	-1.0594	-1.696	-2.22138	-1.68357	-0.845973	A05	25373737	25375014	-	1187	-	PF01694:Rhomboid family	Rhomboid
BjuA05g27810S	3.96693	3.31206	2.85577	3.24548	2.33357	2.05095	A05	25375760	25379920	-	876	-	PF00170:bZIP transcription factor	bZIP_1
BjuA05g28130S	-11.1817	-8.94096	-11.4171	-9.35184	-11.2019	-10.6382	A05	25619908	25621707	+	435	-	-	-
BjuA05g28140S	-6.21907	-11.3503	-12.0026	-12.1139	-10.6073	-9.76906	A05	25622404	25623669	+	1266	-	PF04827:Plant transposon protein	DUF635
BjuA05g28190S	3.50304	10.2147	3.55386	2.58153	3.19958	3.15911	A05	25641163	25643504	-	1744	-	PF02798:Glutathione S-transferase, N-terminal domain	GST_N
BjuA05g28320S	-1.07389	-0.570559	-1.70177	-1.27958	-1.29653	-1.68338	A05	25705348	25710852	-	3595	-	-	-
BjuA05g28460S	3.26362	2.91776	2.30017	1.13229	1.10531	1.96485	A05	25813837	25814220	-	384	-	PF05498:Rapid ALkalinization Factor (RALF)	-
BjuA05g28850S	0.991986	0.766683	0.880784	1.06003	1.72223	-4.34778	A05	26101121	26102630	+	1031	-	PF03759:PRONE (Plant-specific Rop nucleotide exchanger)|PF03244:Photosystem I reaction centre subunit VI	DUF315
BjuA05g28910S	-8.07891	-2.05202	-1.28079	-2.06153	-3.04728	-1.22601	A05	26121435	26125884	-	2424	-	PF09072:Translation machinery associated TMA7|PF07714:Protein tyrosine kinase|PF01453:D-mannose binding lectin|PF08276:PAN-like domain	B_lectin
BjuA05g29150S	-0.762093	0.250847	0.351035	0.296984	0.355097	-2.00837	A05	26255718	26257827	-	1043	-	PF00364:Biotin-requiring enzyme	Biotin_lipoyl
BjuA05g29200S	1.08664	-1.26469	-1.15918	-1.49113	-1.79283	-1.33059	A05	26279092	26290211	-	1218	-	PF01215:Cytochrome c oxidase subunit Vb	-
BjuA05g29360S	-7.56446	-5.96033	-7.04136	-6.68669	-7.01682	-6.17268	A05	26415825	26417870	-	989	-	-	-
BjuA05g29420S	1.0843	-1.67109	-0.835016	-0.907524	-0.881349	1.19483	A05	26443211	26444929	+	963	-	PF04427:Brix domain	-
BjuA05g29430S	2.23381	3.34307	4.34014	2.16836	2.48526	1.76494	A05	26445388	26446431	-	947	-	PF12481:Aluminium induced protein	-
BjuA05g29480S	0.448957	2.05729	1.96936	1.96637	2.79748	3.58006	A05	26467534	26471136	-	1275	-	PF00085:Thioredoxin|PF03330:Rare lipoprotein A (RlpA)-like double-psi beta-barrel|PF01357:Pollen allergen	-
BjuA05g29520S	-5.96789	-2.88593	-4.93256	-3.14563	-3.74088	-8.69345	A05	26486188	26486614	+	204	-	-	-
BjuA05g29560S	-0.943303	-1.0327	-1.03992	-1.48202	-2.10557	-2.12274	A05	26495844	26498744	+	2412	-	PF00069:Protein kinase domain|PF00400:WD domain, G-beta repeat	WD40
BjuA05g29670S	0.819408	-2.08437	-0.95522	-1.51543	-1.09324	-1.1884	A05	26560977	26561800	-	824	-	PF00847:AP2 domain	AP2
BjuA05g29760S	-0.396084	-1.6677	-1.68227	-1.95926	-2.18445	-1.70134	A05	26599999	26604734	-	2213	-	PF13602:Zinc-binding dehydrogenase|PF08240:Alcohol dehydrogenase GroES-like domain|PF00929:Exonuclease	Exonuc_X-T
BjuA05g29810S	-0.510893	2.57765	1.29544	-0.274458	-0.475333	-1.57921	A05	26631643	26633474	-	1096	-	PF01965:DJ-1/PfpI family	DJ-1_PfpI
BjuA05g30190S	-4.43149	-4.3667	-5.58734	-3.64941	-5.48728	-7.56086	A05	26947453	26952148	+	507	-	-	-
BjuA05g30240S	-0.437175	-0.759528	-0.963714	-1.1927	-0.89206	-1.46746	A05	26972433	26974621	+	1159	-	PF03151:Triose-phosphate Transporter family	-
BjuA05g30380S	1.38388	1.1213	1.70833	0.94959	1.12197	1.86429	A05	27083482	27093227	-	1845	-	PF07734:F-box associated	-
BjuA05g30420S	-7.9347	-7.25693	-7.18306	-7.6711	-6.61733	-7.20914	A05	27152059	27152322	+	264	-	-	-
BjuA05g30430S	-7.59455	-6.64487	-9.02806	-9.16574	-7.95494	-8.56	A05	27152519	27153356	+	705	-	PF14111:Domain of unknown function (DUF4283)	-
BjuA05g30580S	-2.84269	-1.63995	-2.5161	-1.7488	-1.93516	-1.08044	A05	27230125	27232709	+	2585	-	PF02225:PA domain|PF05922:Peptidase inhibitor I9|PF00082:Subtilase family	Peptidase_S8
BjuA05g30660S	-7.56141	-3.02936	-5.10707	-2.75639	-3.91144	-4.15202	A05	27269813	27270987	+	1175	-	-	-
BjuA05g30670S	-7.85485	-2.05296	-2.09755	-1.04384	-0.928275	-1.76394	A05	27272353	27273965	-	1164	-	PF08879:WRC|PF08880:QLQ	-
BjuA05g31070S	4.75916	8.03044	4.76304	4.69522	7.35193	7.09794	A05	27519018	27523095	-	711	-	-	-
BjuA05g31110S	-0.312771	-1.68021	-1.21706	-1.01558	-1.08	0.589607	A05	27549625	27553099	+	2573	-	PF04146:YT521-B-like domain	YTH
BjuA05g31230S	-7.67573	-7.49809	-6.11857	-5.92439	-6.59314	-6.0921	A05	27666127	27667712	+	885	-	-	-
BjuA05g31280S	-0.373267	-2.74243	-2.07898	-1.78718	-2.22321	-1.08991	A05	27696311	27696955	-	645	-	-	-
BjuA05g31310S	-2.2005	-1.92457	-2.62869	-2.22296	-2.12859	-1.60826	A05	27708997	27710715	-	855	-	PF04889:Cwf15/Cwc15 cell cycle control protein	-
BjuA05g31320S	-6.29687	-1.75259	-2.09182	-2.17216	-3.63325	-2.84565	A05	27711210	27712336	-	1034	-	-	-
BjuA05g31330S	-6.33675	-2.61252	-2.1128	-2.849	-2.06307	-2.25758	A05	27713870	27714527	+	658	-	-	-
BjuA05g31370S	-2.08291	-2.22486	-2.6097	-2.11941	-2.06382	-0.730265	A05	27728752	27736663	+	5230	-	PF06426:Serine acetyltransferase, N-terminal|PF00005:ABC transporter|PF00664:ABC transporter transmembrane region|PF00132:Bacterial transferase hexapeptide (six repeats)	ABC_tran
BjuA05g31380S	-1.3181	-1.49214	-1.93343	-1.1506	-1.54093	-0.500271	A05	27741609	27745198	+	2067	-	PF01595:Domain of unknown function DUF21|PF03471:Transporter associated domain|PF00571:CBS domain	CBS
BjuA05g31410S	-4.58818	-3.35143	-3.85549	-3.67277	-4.36017	-3.2988	A05	27754414	27756163	+	636	-	-	-
BjuA05g31450S	-4.4658	-1.98599	-2.07851	-1.71361	-2.42405	-7.34165	A05	27771340	27772443	+	1104	-	-	-
BjuA05g31490S	7.32826	10.9326	9.36029	7.50328	9.51177	9.9759	A05	27782479	27783569	-	682	-	-	-
BjuA05g31870S	-1.4167	-2.32402	-2.01085	-3.02069	-3.92159	-2.18965	A05	27992087	27993262	+	835	-	PF00031:Cystatin domain	-
BjuA05g31900S	-0.961633	-1.14505	-1.58399	-1.19559	-2.49489	-2.10626	A05	27998129	28001792	+	2380	-	PF00022:Actin	Actin
BjuA05g31940S	0.453637	-1.82494	-2.12407	-3.19007	-2.90421	-4.97431	A05	28012332	28014097	-	1243	-	-	-
BjuA05g31950S	0.585292	0.776572	1.42934	0.843937	1.79262	-1.19338	A05	28015311	28017283	-	1227	-	PF00763:Tetrahydrofolate dehydrogenase/cyclohydrolase, catalytic domain|PF02882:Tetrahydrofolate dehydrogenase/cyclohydrolase, NAD(P)-binding domain	-
BjuA05g32140S	-2.36163	-1.12334	-1.21588	-1.2754	-1.3475	-0.828115	A05	28090566	28093527	+	1173	-	PF01545:Cation efflux family	-
BjuA05g32180S	0.761867	1.36835	1.52949	1.57307	2.49889	3.49238	A05	28106921	28108838	-	1303	-	PF08327:Activator of Hsp90 ATPase homolog 1-like protein|PF09229:Activator of Hsp90 ATPase, N-terminal	-
BjuA05g32220S	-1.01738	1.34817	1.5305	1.50173	0.86063	2.53984	A05	28136309	28141532	-	3150	-	PF07993:Male sterility protein|PF03015:Male sterility protein	NAD_binding_4
BjuA05g32230S	-1.09044	-1.34588	-2.96233	-1.07085	-1.842	1.32318	A05	28142050	28154095	+	5832	-	PF05843:Suppressor of forked protein (Suf)|PF00575:S1 RNA binding domain	S1
BjuA05g32500S	-4.64418	-0.734151	-0.861625	-1.32989	-2.09396	-2.66835	A05	28299081	28301869	+	1307	-	PF10230:Uncharacterised conserved protein (DUF2305)	-
BjuA05g32510S	-4.04865	-1.49303	-1.72017	-1.57295	-1.08334	-4.34686	A05	28302471	28303118	-	648	-	-	-
BjuA05g32570S	-3.20941	-0.741695	-2.08675	-1.00882	-1.60867	-0.865422	A05	28343322	28347629	-	2745	-	Q96301.1 RecName: Full=Probable UDP-N-acetylglucosamine--peptide N-acetylglucosaminyltransferase SPINDLY && PF13424:Tetratricopeptide repeat|PF13844:Glycosyl transferase family 41|PF00515:Tetratricopeptide repeat|PF13414:TPR repeat	TPR_1
BjuA05g32800S	-0.389744	1.1777	0.980777	0.589402	0.728844	1.18736	A05	28472944	28475347	+	1961	-	PF04376:Arginine-tRNA-protein transferase, N terminus|PF04377:Arginine-tRNA-protein transferase, C terminus	-
BjuA05g32910S	0.64591	0.934245	1.78898	1.02271	1.43523	1.03468	A05	28521505	28522598	+	923	-	PF13837:Myb/SANT-like DNA-binding domain	-
BjuA05g33050S	-8.84906	-3.96278	-6.81371	-7.29802	-8.14498	-5.27842	A05	28579595	28581995	-	606	-	PF00153:Mitochondrial carrier protein	Mito_carr
BjuA05g33070S	0.48759	0.45907	1.02975	0.597589	0.810944	0.511176	A05	28584019	28585547	-	937	-	PF02777:Iron/manganese superoxide dismutases, C-terminal domain|PF00081:Iron/manganese superoxide dismutases, alpha-hairpin domain	-
BjuA05g33120S	-3.30112	-6.02519	-4.51805	-3.09692	-4.31962	-3.34953	A05	28605584	28606054	-	219	-	PF10890:Protein of unknown function (DUF2741)	-
BjuA05g33230S	-0.831693	-2.28148	-2.39931	-1.78418	-1.25209	-1.48382	A05	28658393	28664045	+	2856	-	Q38870.1 RecName: Full=Calcium-dependent protein kinase 2; AltName: Full=Calmodulin-domain protein kinase CDPK isoform 2 && PF00005:ABC transporter|PF13499:EF-hand domain pair|PF00069:Protein kinase domain	Pkinase
BjuA05g33280S	-1.98409	-1.54664	-0.741772	-0.777871	-0.775915	-2.00773	A05	28679655	28680793	+	590	-	PF00403:Heavy-metal-associated domain	HMA
BjuA05g33480S	-1.35152	2.73836	1.42162	-0.305257	-0.259993	-1.51113	A05	28778246	28782047	-	2480	-	PF00221:Aromatic amino acid lyase	-
BjuA05g33590S	-5.94119	-3.78959	-3.50034	-3.32356	-3.08455	-6.87742	A05	28886149	28886791	-	339	-	PF02704:Gibberellin regulated protein	-
BjuA05g33680S	-1.0078	1.13808	0.828849	0.690662	0.626994	-0.563266	A05	28926434	28928277	-	972	-	PF04949:Transcriptional activator	-
BjuA05g33710S	-10.3559	-2.92403	-5.02024	-5.50725	-5.54851	-9.59903	A05	28943375	28943650	+	276	-	-	-
BjuA05g33770S	-1.36204	-0.877337	-1.35647	-1.00374	-1.58401	-0.697182	A05	28986660	28988807	+	1386	-	PF01603:Protein phosphatase 2A regulatory B subunit (B56 family)	-
BjuA05g33980S	-5.32898	-4.12385	-3.45222	-3.49515	-4.01378	0.756306	A05	29069190	29071998	-	1823	-	PF00249:Myb-like DNA-binding domain	Myb_DNA-binding
BjuA05g34010S	-1.77397	-1.97071	-1.79301	-0.93389	-0.782156	-0.76828	A05	29077117	29078773	-	1657	-	PF06814:Lung seven transmembrane receptor	-
BjuA05g34020S	-2.60742	-1.30149	-1.62331	-1.40489	-1.20743	-2.26249	A05	29080373	29084658	+	3174	-	PF04571:lipin, N-terminal conserved region|PF08235:LNS2 (Lipin/Ned1/Smp2)|PF16876:Lipin/Ned1/Smp2 multi-domain protein middle domain	-
BjuA05g34100S	3.94773	0.968435	2.70517	1.80358	1.53415	2.19823	A05	29116659	29119039	+	657	-	PF01883:Domain of unknown function DUF59|PF01439:Metallothionein	-
BjuA05g34240S	-0.978861	-1.88783	-1.51383	-1.04406	-0.897235	-0.944923	A05	29170693	29172414	+	1248	-	PF00428:60s Acidic ribosomal protein|PF00466:Ribosomal protein L10	-
BjuA05g34260S	-6.7127	-8.46961	-8.01396	-7.53755	-6.24197	-5.9755	A05	29174460	29176369	-	1076	-	PF05996:Ferredoxin-dependent bilin reductase	-
BjuA05g34270S	-5.60033	-7.85014	-7.95529	-6.22739	-5.9197	-4.6884	A05	29176956	29183743	+	2778	-	PF05056:Protein of unknown function (DUF674)	-
BjuA05g34490S	-1.2805	-0.788497	-2.3523	-1.68321	-2.01753	-1.68308	A05	29319499	29325544	-	5056	-	PF13041:PPR repeat family|PF14432:DYW family of nucleic acid deaminases	-
BjuA05g34530S	0.962423	3.93229	2.43879	3.11309	3.52641	5.61471	A05	29332968	29334325	-	1358	-	PF00646:F-box domain|PF07646:Kelch motif	Kelch_2
BjuA05g34540S	-1.96991	-2.6799	-2.0746	-0.860186	-0.892861	-0.999983	A05	29340436	29345499	+	2229	-	PF01132:Elongation factor P (EF-P) OB domain|PF07714:Protein tyrosine kinase|PF08207:Elongation factor P (EF-P) KOW-like domain|PF09285:Elongation factor P, C-terminal	Pkinase_Tyr
BjuA05g34730S	1.26061	1.70725	1.23104	2.32852	3.51701	2.82258	A05	29427232	29429139	-	1442	-	PF04862:Protein of unknown function (DUF642)	-
BjuA05g34960S	-0.476431	1.59488	-0.867757	-0.872196	-1.19049	1.18027	A05	29551785	29555742	+	2516	-	PF03109:ABC1 family	ABC1
BjuA05g35130S	-4.20895	-1.9045	-2.92068	-2.22498	-2.1383	-5.55958	A05	29630789	29633199	+	2265	-	PF02181:Formin Homology 2 Domain	FH2
BjuA05g35280S	0.515945	2.22183	0.82567	-0.819066	-1.21033	0.26952	A05	29681189	29682876	-	1389	-	PF04564:U-box domain	U-box
BjuA05g35520S	1.42452	0.636348	0.966926	1.1729	1.10098	-0.580263	A05	29873678	29875708	+	1814	-	PF00403:Heavy-metal-associated domain	HMA
BjuA05g36000S	-0.601752	-1.41165	-1.49234	-1.07748	-1.4692	-1.16646	A05	30234262	30236908	+	1491	-	PF08544:GHMP kinases C terminal|PF10509:Galactokinase galactose-binding signature|PF00288:GHMP kinases N terminal domain	GHMP_kinases
BjuA05g36020S	9.04486	7.14762	6.46069	7.14801	4.40612	3.69226	A05	30241621	30248048	+	1638	-	PF07779:10 TM Acyl Transferase domain found in Cas1p	-
BjuA05g36290S	1.5482	3.81822	3.22094	2.75031	1.9906	4.62118	A05	30500252	30501975	+	1360	-	PF01266:FAD dependent oxidoreductase	DAO
BjuA05g36590S	2.07695	0.918104	2.0487	2.35645	1.63448	-4.52187	A05	30668116	30676392	+	1911	-	PF04043:Plant invertase/pectin methylesterase inhibitor	-
BjuA05g36760S	1.70639	0.547888	2.55461	1.66836	2.30115	-0.987212	A05	30764937	30765312	+	240	-	-	-
BjuA05g36890S	0.349686	0.34433	0.967856	0.912936	0.965421	-1.71633	A05	30801615	30803045	-	839	-	PF04573:Signal peptidase subunit	-
BjuA05g36990S	-0.532032	0.927108	1.04208	1.18483	1.52372	-1.689	A05	30910365	30912292	-	1568	-	PF07859:alpha/beta hydrolase fold	Abhydrolase_3
BjuA05g37060S	-11.9669	-6.97626	-7.49024	-9.44922	-8.87021	-9.04609	A05	30936526	30937740	+	1215	-	PF00646:F-box domain|PF07646:Kelch motif	Kelch_2
BjuA05g37210S	0.989504	2.53334	1.42792	1.41661	2.13284	1.70964	A05	31031496	31033972	-	1262	-	PF00291:Pyridoxal-phosphate dependent enzyme	PALP
BjuA05g37230S	0.538442	-1.17718	0.432073	-0.360385	-0.259729	-0.637205	A05	31036855	31038400	-	755	-	PF01282:Ribosomal protein S24e	Ribosomal_S24e
BjuA05g37370S	0.841468	2.01121	-1.63533	-2.35843	-1.69951	-6.19854	A05	31099481	31099898	-	418	-	-	-
BjuA05g37380S	2.85016	3.70282	3.15605	2.44976	2.93995	2.91551	A05	31104329	31105866	+	696	-	PF02309:AUX/IAA family	-
BjuA05g37390S	-9.81377	-7.62253	-7.94555	-7.73918	-7.94114	-7.09411	A05	31106152	31106784	+	633	-	PF13966:zinc-binding in reverse transcriptase	-
BjuA05g37490S	1.73142	0.634552	1.38255	1.1375	1.26173	1.20612	A05	31181472	31183176	-	1170	-	-	-
BjuA05g37540S	1.99136	1.18342	1.89467	1.02027	0.846811	0.816334	A05	31203129	31212238	-	2121	-	PF03098:Animal haem peroxidase|PF03179:Vacuolar (H+)-ATPase G subunit	An_peroxidase
BjuA05g37550S	1.25057	1.1902	1.91867	1.3746	1.30079	0.800018	A05	31213961	31215112	-	633	-	PF10280:Mediator complex protein	-
BjuA05g37600S	0.870154	0.987734	1.44505	2.61624	3.87032	1.78789	A05	31233536	31236739	+	2712	-	PF00160:Cyclophilin type peptidyl-prolyl cis-trans isomerase/CLD|PF07714:Protein tyrosine kinase|PF00069:Protein kinase domain	Pro_isomerase
BjuA05g37650S	2.1596	2.72984	2.34831	1.30537	1.25607	2.23623	A05	31254914	31256107	+	746	-	PF00582:Universal stress protein family	Usp
BjuA05g37720S	0.813037	-0.544376	0.763064	0.534551	1.4461	0.425872	A05	31481844	31487238	+	1878	-	PF00118:TCP-1/cpn60 chaperonin family|PF00244:14-3-3 protein	-
BjuA05g37860S	0.355372	0.709907	1.03846	0.665897	1.35624	0.472896	A05	31532142	31537925	-	1779	-	PF00459:Inositol monophosphatase family	-
BjuA05g38050S	1.89374	1.57238	2.17317	1.72208	1.70337	1.6244	A05	31659300	31660402	-	1015	-	PF03106:WRKY DNA -binding domain	WRKY
BjuA05g38060S	0.97334	1.03666	1.39059	1.27907	1.30506	0.932661	A05	31662188	31665336	+	2135	-	PF12576:Protein of unknown function (DUF3754)	-
BjuA05g38090S	-3.61717	-1.4241	-2.10728	-3.34677	-3.07152	-2.33645	A05	31707556	31709461	+	1140	-	PF07714:Protein tyrosine kinase|PF00069:Protein kinase domain	Pkinase
BjuA05g38170S	-2.01888	-1.75692	-2.09654	-2.71464	-3.22054	-1.81468	A05	31732858	31733499	-	642	-	-	-
BjuA05g38430S	-6.24578	-2.28159	-2.22575	-2.44696	-5.70004	-3.2235	A05	31959426	31961545	-	921	-	PF00106:short chain dehydrogenase	adh_short
BjuA05g38780S	2.24178	2.1054	2.28008	1.36402	1.98569	2.82179	A05	32293305	32301619	+	1227	-	PF04146:YT521-B-like domain	YTH
BjuA05g38880S	-9.56332	-9.15723	-5.31771	-5.55223	-7.12323	-8.21342	A05	32388343	32388856	-	309	-	-	-
BjuA05g38890S	-8.34407	-7.22488	-6.9311	-7.50639	-6.79716	-7.00574	A05	32389357	32389596	-	201	-	-	-
BjuA05g38980S	-1.88884	-1.2332	-1.78782	-1.25919	-2.71927	-4.58229	A05	32435054	32437374	-	1071	-	PF04757:Pex2 / Pex12 amino terminal region	-
BjuA05g39090S	-1.74417	-5.09507	-4.7305	-4.60528	-5.50782	-4.53748	A05	32489177	32489914	+	738	-	PF00380:Ribosomal protein S9/S16	-
BjuA05g39110S	-7.47224	-4.53737	-7.48484	-5.65694	-7.18998	-5.6675	A05	32495848	32498042	+	1702	-	-	-
BjuA05g39120S	-5.80999	-1.15654	-0.785154	-2.02031	-2.40515	-4.70029	A05	32504145	32506193	-	1986	-	PF12796:Ankyrin repeats (3 copies)	-
BjuA05g39140S	1.2243	1.12193	0.774477	1.81287	2.00377	0.551205	A05	32511519	32513898	-	1388	-	PF02800:Glyceraldehyde 3-phosphate dehydrogenase, C-terminal domain|PF00044:Glyceraldehyde 3-phosphate dehydrogenase, NAD binding domain	-
BjuA05g39190S	-2.39111	-1.91433	-1.41855	-1.189	-1.18864	-1.90572	A05	32556958	32557350	-	393	-	-	-
BjuA05g39240S	-0.247582	1.02767	1.37856	0.80293	1.42207	-1.18231	A05	32578151	32583427	+	2427	-	PF16884:N-terminal domain of oxidoreductase|PF00083:Sugar (and other) transporter|PF00107:Zinc-binding dehydrogenase	Sugar_tr
BjuA06g00060S	3.8726	5.45491	4.14404	4.37638	3.93737	3.74241	A06	29687	31327	+	1302	-	PF01546:Peptidase family M20/M25/M40	Peptidase_M20
BjuA06g00110S	5.04929	4.16843	4.16176	4.74543	5.38831	4.48544	A06	48671	55060	+	2684	-	PF03619:Organic solute transporter Ostalpha	-
BjuA06g00360S	-0.32484	1.62815	1.46631	0.894538	1.52353	-2.84226	A06	196260	198083	-	1092	-	PF00274:Fructose-bisphosphate aldolase class-I	-
BjuA06g00820S	0.275094	0.731814	0.816942	0.57292	0.353164	0.649555	A06	487437	488261	-	681	-	PF06110:Eukaryotic protein of unknown function (DUF953)	-
BjuA06g01040S	-4.82814	-6.79584	-6.38328	-6.9103	-6.20992	-8.11717	A06	589938	590264	+	327	-	-	-
BjuA06g01210S	-1.6077	-1.44535	-2.16888	-1.36969	-2.12765	1.16576	A06	711723	714787	+	2313	-	PF03126:Plus-3 domain	-
BjuA06g01660S	-4.02162	0.877126	0.855377	0.619454	1.67256	-2.36454	A06	971425	973302	-	1878	-	Q9FKV2.1 RecName: Full=Berberine bridge enzyme-like 23; Short=AtBBE-like 23; Flags: Precursor && PF08031:Berberine and berberine like|PF01565:FAD binding domain	FAD_binding_4
BjuA06g01990S	-4.97129	-2.73201	-6.82284	-7.13058	-4.70738	-4.96778	A06	1177878	1179668	+	1320	-	PF08387:FBD	-
BjuA06g02070S	-1.33218	1.02019	0.635461	0.776162	0.832129	1.9611	A06	1221120	1225848	+	2496	-	PF05879:Root hair defective 3 GTP-binding protein (RHD3)	-
BjuA06g02140S	-4.4162	-6.13915	-4.07929	-4.86355	-5.11243	-5.80526	A06	1258932	1267453	+	240	-	-	-
BjuA06g02190S	-0.826087	-0.439196	-0.479715	0.501345	0.347714	0.582824	A06	1292201	1293603	+	1109	-	PF00574:Clp protease	-
BjuA06g02220S	-2.62315	-1.28308	-1.95811	-1.55319	-1.66574	-1.46561	A06	1301332	1303642	-	2311	-	-	-
BjuA06g02230S	-8.64027	-6.66948	-9.18748	-7.2824	-6.67907	-6.99025	A06	1306015	1307229	+	516	-	PF02771:Acyl-CoA dehydrogenase, N-terminal domain	-
BjuA06g02250S	-7.55158	-7.22331	-8.22088	-8.15974	-3.68213	-5.45453	A06	1310914	1313637	+	2724	-	-	-
BjuA06g02260S	-7.29625	-7.56312	-6.77702	-7.03207	-6.68925	-3.93996	A06	1313687	1314346	+	660	-	-	-
BjuA06g02300S	-10.022	-9.19747	-8.95351	-8.24701	-5.44998	-6.31322	A06	1335410	1335786	-	282	-	Q6NPR7.1 RecName: Full=Probable methyltransferase PMT24 && PF03141:Putative S-adenosyl-L-methionine-dependent methyltransferase	-
BjuA06g02310S	-9.12178	-8.03606	-8.45307	-9.12542	-4.31369	-5.44324	A06	1336464	1336863	-	225	-	-	-
BjuA06g02380S	1.66459	1.62582	3.0452	1.64375	2.827	1.37394	A06	1355055	1356430	+	1071	-	-	-
BjuA06g02460S	-3.70582	-3.61223	-3.01601	-5.78687	-2.31074	-2.81288	A06	1415920	1417330	+	1148	-	PF01582:TIR domain	TIR
BjuA06g02690S	4.38868	2.80463	2.96373	2.4885	2.60304	-2.12074	A06	1520535	1523636	+	1791	-	PF03151:Triose-phosphate Transporter family	-
BjuA06g02940S	-6.30735	-4.28763	-3.91636	-3.98195	-3.07498	-3.08229	A06	1644002	1646368	+	2367	-	PF13041:PPR repeat family|PF01535:PPR repeat|PF14432:DYW family of nucleic acid deaminases	PPR
BjuA06g02990S	-1.47468	-0.774831	-0.860188	0.617289	1.29545	2.26414	A06	1671734	1674044	-	2311	-	Q9LS25.1 RecName: Full=Pentatricopeptide repeat-containing protein At5g46580, chloroplastic; Flags: Precursor && PF13041:PPR repeat family	-
BjuA06g03040S	7.24929	7.3709	7.28671	8.14291	7.63142	5.18638	A06	1695297	1698006	+	1317	-	PF00928:Adaptor complexes medium subunit family	Adap_comp_sub
BjuA06g03060S	3.50199	8.14937	3.23692	1.11662	1.23131	-1.4897	A06	1720275	1721982	+	1000	-	PF00010:Helix-loop-helix DNA-binding domain	HLH
BjuA06g03100S	-8.26624	-5.30729	-5.92198	-7.44077	-5.63931	-7.42622	A06	1739627	1741238	-	916	-	-	-
BjuA06g03170S	-7.07726	-5.49128	-5.90825	-5.51854	-5.95726	-4.56618	A06	1773349	1774313	-	965	-	PF10604:Polyketide cyclase / dehydrase and lipid transport	-
BjuA06g03270S	-3.63403	1.04186	-1.26697	-0.533571	-0.926144	-3.2655	A06	1836836	1841465	+	2541	-	PF01852:START domain|PF00046:Homeobox domain	START
BjuA06g03290S	-4.05469	-5.20808	-6.47821	-4.62077	-4.58864	-1.27977	A06	1861096	1864399	+	2729	-	PF04043:Plant invertase/pectin methylesterase inhibitor|PF01348:Type II intron maturase	-
BjuA06g03390S	-2.20238	-3.06426	-2.38096	-3.52525	-2.88222	-4.38023	A06	1916535	1918247	+	1568	-	PF13920:Zinc finger, C3HC4 type (RING finger)	-
BjuA06g03430S	-1.25522	-2.19417	-1.57646	-1.32674	-0.64243	-2.09524	A06	1949874	1951234	-	1053	-	-	-
BjuA06g03560S	-5.4408	-7.68714	-7.77192	-5.01292	-4.6239	-6.48513	A06	2009589	2012610	+	1904	-	PF02089:Palmitoyl protein thioesterase	-
BjuA06g03730S	3.84601	6.68507	6.15548	5.73851	6.64036	6.01828	A06	2093881	2095169	+	471	-	-	-
BjuA06g03750S	-5.98312	-6.65635	-6.52747	-7.32477	-7.13705	-6.88467	A06	2104110	2104454	+	345	-	-	-
BjuA06g03760S	-7.86506	-8.36428	-8.04743	-8.4182	-7.33364	-7.41761	A06	2104484	2105840	+	759	-	-	-
BjuA06g03770S	-8.52039	-7.59545	-6.84925	-7.0508	-7.25193	-9.69263	A06	2106014	2106851	+	696	-	PF00808:Histone-like transcription factor (CBF/NF-Y) and archaeal histone	-
BjuA06g03780S	-9.12205	-10.4062	-10.0246	-5.97628	-7.23101	-8.2694	A06	2107045	2108587	-	1303	-	PF01746:tRNA (Guanine-1)-methyltransferase	-
BjuA06g03790S	-1.16786	-1.40986	-2.20116	-0.89402	-1.70765	-0.735836	A06	2108889	2118489	+	5383	-	-	-
BjuA06g03860S	1.68093	-0.880375	-1.41348	-2.32484	-2.17239	-3.12224	A06	2145940	2148297	+	1924	-	Q9FIK1.1 RecName: Full=BTB/POZ domain-containing protein At5g47800 && PF03000:NPH3 family	-
BjuA06g03910S	-0.563588	-1.29203	-1.11704	-1.04225	-1.07018	-1.44979	A06	2161793	2164780	+	2143	-	PF01501:Glycosyl transferase family 8	Glyco_transf_8
BjuA06g03920S	0.525836	0.71742	1.28727	0.4064	0.456796	0.714494	A06	2164729	2166844	-	1425	-	PF00249:Myb-like DNA-binding domain|PF14379:MYB-CC type transfactor, LHEQLE motif	Myb_DNA-binding
BjuA06g04130S	-4.91284	-5.64742	-4.61014	-5.79152	-7.52691	-5.23294	A06	2257058	2257255	-	198	-	-	-
BjuA06g04420S	-8.14877	-8.08658	-7.28488	-7.73654	-6.73251	-7.42348	A06	2490964	2491407	-	210	-	-	-
BjuA06g04430S	-2.40869	-2.43459	-2.92399	-1.83845	-2.05047	-1.13914	A06	2498512	2502172	+	1506	-	PF00069:Protein kinase domain	Pkinase
BjuA06g04490S	-1.71101	-0.885919	-1.26952	-0.945185	-1.26156	-1.86121	A06	2543919	2547696	-	2193	-	PF07058:Microtubule-associated protein 70	-
BjuA06g04500S	-2.15507	-2.24399	-2.47268	-3.76599	-2.86514	-2.98722	A06	2557069	2558673	-	1283	-	PF13639:Ring finger domain	-
BjuA06g04530S	-10.9018	-6.42115	-8.19219	-5.96119	-6.0065	-8.80665	A06	2572061	2583402	-	1740	-	PF00069:Protein kinase domain	Pkinase
BjuA06g04540S	-8.3683	-2.02818	-4.31858	-1.60069	-3.09359	-3.92063	A06	2583884	2586997	+	1491	-	PF13520:Amino acid permease	-
BjuA06g04960S	0.880498	1.61442	1.28471	1.46476	1.32199	1.88369	A06	2879536	2881992	-	1699	-	PF07714:Protein tyrosine kinase	Pkinase_Tyr
BjuA06g05080S	-1.01008	-3.39368	-1.88688	-3.64424	-3.37917	-12.2578	A06	2963419	2965070	-	1390	-	PF03330:Rare lipoprotein A (RlpA)-like double-psi beta-barrel|PF01357:Pollen allergen	-
BjuA06g05210S	-0.851934	-2.22156	-2.05708	-1.44025	-1.66506	-1.26548	A06	3033581	3037666	-	3270	-	PF08755:Hemimethylated DNA-binding protein YccV like|PF02151:UvrB/uvrC motif|PF13041:PPR repeat family	UVR
BjuA06g05350S	0.566462	1.24449	0.711077	0.654954	1.2101	1.90505	A06	3099520	3102525	+	2746	-	PF00454:Phosphatidylinositol 3- and 4-kinase	PI3_PI4_kinase
BjuA06g05560S	1.04493	-1.30365	-1.24912	-1.20325	-1.23982	-3.4675	A06	3243288	3244906	+	1619	-	PF14541:Xylanase inhibitor C-terminal|PF14543:Xylanase inhibitor N-terminal	-
BjuA06g05830S	-2.57134	-1.80064	-1.30343	-1.74532	-1.53218	-1.90085	A06	3456810	3458626	+	1749	-	PF01603:Protein phosphatase 2A regulatory B subunit (B56 family)	-
BjuA06g05930S	-8.25221	-7.04023	-7.48454	-5.22379	-6.44696	-6.8613	A06	3511435	3513699	-	1875	-	PF13966:zinc-binding in reverse transcriptase|PF00067:Cytochrome P450	p450
BjuA06g06100S	-0.751248	1.66084	2.40014	0.904706	1.22658	2.97571	A06	3673673	3675295	+	1349	-	-	-
BjuA06g06160S	-0.437283	0.926246	0.893542	1.23871	2.39965	-3.55283	A06	3702918	3704642	+	1367	-	PF00044:Glyceraldehyde 3-phosphate dehydrogenase, NAD binding domain|PF02800:Glyceraldehyde 3-phosphate dehydrogenase, C-terminal domain	-
BjuA06g06280S	-9.62773	-8.2495	-9.10261	-8.45929	-5.33132	-7.74565	A06	3746764	3748263	-	896	-	PF12734:Cysteine-rich TM module stress tolerance	-
BjuA06g06360S	-9.99059	-9.55413	-9.6629	-10.0089	-7.12318	-9.17663	A06	3794499	3796162	-	758	-	-	-
BjuA06g06450S	-7.15907	-4.66913	-2.77612	-2.03663	-1.96954	-2.59841	A06	3823874	3824952	-	333	-	-	-
BjuA06g06460S	-9.24462	-3.58514	-3.08626	-4.95856	-4.06448	-3.80171	A06	3826175	3829414	-	1218	-	PF14288:1,3-beta-glucan synthase subunit FKS1, domain-1|PF11820:Protein of unknown function (DUF3339)	-
BjuA06g06480S	-0.717831	1.6014	0.962909	0.508201	1.0551	-0.948864	A06	3835269	3837179	+	1119	-	PF10539:Development and cell death domain	-
BjuA06g06580S	-6.99841	-3.92682	-7.25329	-7.3582	-3.88712	-6.9797	A06	3890842	3891839	+	324	-	-	-
BjuA06g06670S	-2.87815	-1.79991	-1.85812	-1.49268	-1.14954	-1.8412	A06	3972721	3974229	-	774	-	-	-
BjuA06g06830S	-3.47284	-1.71568	-2.64018	-1.60946	-2.33369	-2.48768	A06	4054221	4060186	-	3225	-	PF04871:Uso1 / p115 like vesicle tethering protein, C terminal region|PF04869:Uso1 / p115 like vesicle tethering protein, head region	-
BjuA06g06970S	0.773352	2.23619	1.73031	3.31119	5.24889	-2.44535	A06	4163606	4163877	+	272	-	-	-
BjuA06g07020S	-0.358995	-0.537416	0.553147	1.90319	2.48549	2.43153	A06	4201422	4202242	+	821	-	PF00542:Ribosomal protein L7/L12 C-terminal domain|PF16320:Ribosomal protein L7/L12 dimerisation domain	-
BjuA06g07040S	-7.71681	-3.42973	-4.5155	-4.553	-2.82172	-5.28504	A06	4204518	4209291	+	1753	-	PF02309:AUX/IAA family|PF00855:PWWP domain	PWWP
BjuA06g07070S	-1.8079	-1.11496	-1.21923	-1.92393	-1.40236	-1.63012	A06	4222314	4224067	-	1024	-	PF03358:NADPH-dependent FMN reductase	FMN_red
BjuA06g07610S	-0.783988	-0.808629	-0.653989	-0.641936	-0.795476	-1.45758	A06	4461358	4463572	-	1517	-	PF01959:3-dehydroquinate synthase (EC 4.6.1.3)	-
BjuA06g07820S	9.59825	9.7609	10.1394	9.62404	9.18455	8.85901	A06	4648277	4649867	-	570	-	PF10241:Uncharacterized conserved protein	-
BjuA06g07870S	-3.44648	-2.51473	-1.923	-2.03957	-1.72162	-2.56448	A06	4673359	4675225	-	1232	-	PF12204:Domain of unknown function (DUF3598)	-
BjuA06g07980S	0.729371	1.20056	0.779114	1.18679	1.62836	-2.15154	A06	4700294	4704913	+	3082	-	PF00343:Carbohydrate phosphorylase	-
BjuA06g08430S	-0.162203	-1.64931	-1.43572	-1.54527	-0.891567	-1.23813	A06	4977846	4980338	-	1785	-	PF03465:eRF1 domain 3|PF03464:eRF1 domain 2|PF03463:eRF1 domain 1	-
BjuA06g08440S	-0.450486	-1.24804	-0.712621	-0.820314	-1.15451	-1.22274	A06	4980634	4982190	+	603	-	PF05047:Mitochondrial ribosomal protein L51 / S25 / CI-B8 domain	-
BjuA06g08560S	-2.67157	0.845265	1.25189	-1.25579	-1.14484	-3.42051	A06	5034249	5036554	-	1683	-	PF00394:Multicopper oxidase|PF07732:Multicopper oxidase|PF07731:Multicopper oxidase	-
BjuA06g08610S	-1.83192	0.932427	0.632733	0.895454	1.37916	-0.64447	A06	5065002	5067531	-	1278	-	PF00108:Thiolase, N-terminal domain|PF02803:Thiolase, C-terminal domain	Thiolase_N
BjuA06g08710S	-3.90733	-0.552311	-0.509866	1.41514	1.66263	-1.88921	A06	5109510	5112164	+	2424	-	PF02181:Formin Homology 2 Domain	FH2
BjuA06g08740S	-0.644319	0.768767	1.28621	1.44196	1.63592	-1.61514	A06	5134989	5139961	-	2949	-	PF06101:Plant protein of unknown function (DUF946)|PF01266:FAD dependent oxidoreductase	DAO
BjuA06g08830S	-5.27533	6.22538	3.67224	8.31793	8.10684	14.8933	A06	5182821	5185987	-	2095	-	PF13414:TPR repeat|PF00254:FKBP-type peptidyl-prolyl cis-trans isomerase	FKBP_C
BjuA06g08850S	0.522007	0.718245	0.943648	0.55229	0.841627	0.911718	A06	5192902	5194448	+	1023	-	PF05542:Protein of unknown function (DUF760)	-
BjuA06g08930S	-0.895302	-2.67014	-1.63572	-1.4817	-1.72165	-1.82572	A06	5221775	5240296	-	1638	-	PF09409:PUB domain|PF00572:Ribosomal protein L13	-
BjuA06g08970S	-1.59882	-2.68805	-2.43516	-2.14134	-2.16803	-3.57033	A06	5253041	5255171	-	1036	-	PF02234:Cyclin-dependent kinase inhibitor	-
BjuA06g09080S	-0.377492	1.41445	-2.03352	-3.54922	-3.03259	-7.90092	A06	5322332	5323819	+	1271	-	-	-
BjuA06g09090S	-3.64664	-1.23872	-0.78336	-1.16947	-1.60652	-2.2334	A06	5324066	5324952	+	465	-	PF03061:Thioesterase superfamily	4HBT
BjuA06g09150S	-7.02932	-4.0298	-3.11957	-3.42867	-6.15307	-5.90476	A06	5347728	5348883	+	330	-	-	-
BjuA06g09340S	-6.2489	-2.1979	-4.53914	-6.16882	-4.17196	-5.8346	A06	5451658	5452470	+	351	-	-	-
BjuA06g09350S	-5.86751	-6.11136	-6.16677	-4.719	-6.53464	-5.19144	A06	5452635	5452994	+	231	-	-	-
BjuA06g09450S	-9.91494	-5.09917	-2.96653	-3.72981	-4.60111	-7.47732	A06	5511717	5512617	-	687	-	PF07019:Rab5-interacting protein (Rab5ip)	Rab5ip
BjuA06g09580S	1.03531	-0.427447	0.57635	0.602386	1.68999	1.59861	A06	5620751	5623269	+	1776	-	PF01370:NAD dependent epimerase/dehydratase family	Epimerase
BjuA06g09750S	8.95445	6.97011	10.2082	10.1958	9.47783	7.46805	A06	5727748	5728110	+	363	-	-	-
BjuA06g09810S	-1.49611	0.813972	-0.854079	-0.622839	0.818587	-1.57874	A06	5763035	5765311	+	1617	-	PF00069:Protein kinase domain	Pkinase
BjuA06g10060S	0.863056	-0.597472	0.627236	1.68527	1.26056	1.63331	A06	5904891	5906821	-	1072	-	PF01789:PsbP	-
BjuA06g10200S	-3.09699	-3.48676	-4.33891	-5.15258	-6.11284	-7.19316	A06	6028737	6031372	-	1770	-	PF08646:Replication factor-A C terminal domain	-
BjuA06g10220S	-1.10524	0.452511	0.671378	0.575348	0.57076	0.945136	A06	6036734	6038910	-	1177	-	PF00149:Calcineurin-like phosphoesterase|PF16891:Serine-threonine protein phosphatase N-terminal domain	Metallophos
BjuA06g10260S	-4.42665	-4.17247	-6.46377	-5.65683	-8.93433	-4.71893	A06	6065340	6067209	-	399	-	Q9LE59.1 RecName: Full=Polygalacturonate 4-alpha-galacturonosyltransferase; AltName: Full=Alpha-1,4-galacturonosyltransferase 1; AltName: Full=Galacturonosyltransferase 1; AltName: Full=Like glycosyl transferase 1 && -	-
BjuA06g10440S	-2.91822	-2.03356	-2.28303	-2.82682	-3.21503	-3.78207	A06	6160017	6161851	-	1309	-	Q682U6.1 RecName: Full=Exonuclease DPD1, chloroplastic/mitochondrial; AltName: Full=Mg2+-dependent DNA exonuclease; AltName: Full=Protein DEFECTIVE IN POLLEN DNA DEGRADATION 1; Flags: Precursor && PF00929:Exonuclease	Exonuc_X-T
BjuA06g10490S	0.678215	-0.570539	1.30186	1.09901	1.57883	2.18297	A06	6200218	6201753	-	872	-	PF09597:IGR protein motif	-
BjuA06g10530S	-7.58037	-5.24444	-6.73514	-6.29788	-7.01264	-5.78473	A06	6212735	6213627	+	893	-	-	-
BjuA06g10870S	-0.434044	0.749605	0.987337	1.16803	1.23717	0.509404	A06	6441693	6444114	+	1092	-	PF12165:Domain of unknown function (DUF3594)|PF00628:PHD-finger	PHD
BjuA06g11250S	-0.610555	0.715899	-0.970061	-0.477038	-1.4393	1.08376	A06	6651250	6655871	-	4155	-	PF07500:Transcription factor S-II (TFIIS), central domain	-
BjuA06g11320S	5.24585	1.46857	2.4722	2.56419	2.89274	5.96777	A06	6676254	6678202	-	1104	-	PF04862:Protein of unknown function (DUF642)	-
BjuA06g11420S	-0.662747	2.20373	0.864035	0.514843	0.455535	2.39111	A06	6735959	6740887	-	3569	-	PF00862:Sucrose synthase|PF00534:Glycosyl transferases group 1|PF05116:Sucrose-6F-phosphate phosphohydrolase	Glycos_transf_1
BjuA06g11440S	0.307062	3.31064	2.20903	1.01988	0.537975	1.99219	A06	6746107	6746730	-	624	-	-	-
BjuA06g11480S	4.13821	1.86823	2.10487	1.60583	1.57071	2.36647	A06	6805879	6806889	+	891	-	PF00847:AP2 domain	AP2
BjuA06g11540S	-4.60008	-4.44438	-5.52453	-5.74026	-6.29116	-7.11476	A06	6852637	6859861	-	2621	-	PF00067:Cytochrome P450	p450
BjuA06g11790S	-0.367898	1.278	-0.696538	0.678631	0.786669	0.860773	A06	6994161	7004819	+	2988	-	PF03109:ABC1 family|PF00144:Beta-lactamase	Beta-lactamase
BjuA06g11840S	0.484388	1.09307	0.891468	0.991117	1.68021	1.71656	A06	7046727	7052886	-	1824	-	Q96AP4.1 RecName: Full=Zinc finger with UFM1-specific peptidase domain protein && PF07910:Peptidase family C78	DUF1671
BjuA06g11950S	-3.66662	-0.983384	-1.97252	-1.40792	-1.86184	-2.8891	A06	7122172	7124804	+	1212	-	-	-
BjuA06g11990S	1.88391	-1.83657	-1.78048	-3.7021	-3.66804	-4.88804	A06	7144202	7145861	+	920	-	PF04654:Protein of unknown function, DUF599	-
BjuA06g12060S	1.00971	1.74811	1.6755	2.04115	1.87804	1.47849	A06	7202251	7204838	+	1844	-	-	-
BjuA06g12230S	-5.60837	-3.05106	-3.68475	-4.13589	-4.93447	-4.94338	A06	7312516	7315271	-	2001	-	PF03169:OPT oligopeptide transporter protein	OPT
BjuA06g12350S	-10.0869	-8.12885	-8.60584	-9.21599	-5.21916	-9.07968	A06	7400707	7403327	-	2621	-	-	-
BjuA06g12400S	1.27297	0.520935	3.21955	1.34358	1.84055	0.740825	A06	7429538	7430411	-	679	-	-	-
BjuA06g12770S	-2.92271	-2.65338	-2.83613	-2.94393	-1.15102	-8.32899	A06	7644719	7646191	+	921	-	O82587.1 RecName: Full=Bidirectional sugar transporter SWEET12; Short=AtSWEET12; AltName: Full=MtN3-like protein; AltName: Full=Protein SUGARS WILL EVENTUALLY BE EXPORTED TRANSPORTERS 12 && PF03083:Sugar efflux transporter for intercellular exchange	-
BjuA06g12800S	-1.31559	-1.2027	-1.12802	-1.40138	-0.903034	-0.88178	A06	7655665	7661237	+	2358	-	PF00069:Protein kinase domain|PF13499:EF-hand domain pair|PF00226:DnaJ domain	Pkinase
BjuA06g12810S	-0.926553	-1.22811	-1.5887	-2.06052	-2.14779	-2.61386	A06	7661409	7664620	-	1972	-	PF05602:Cleft lip and palate transmembrane protein 1 (CLPTM1)	-
BjuA06g12940S	2.68225	2.95881	3.04557	2.73128	2.57302	3.21376	A06	7733816	7734990	-	1175	-	-	-
BjuA06g13250S	-1.16909	-1.76129	-2.66481	-2.29458	-2.65915	-4.56061	A06	7859117	7861347	-	1167	-	PF01937:Protein of unknown function DUF89	DUF89
BjuA06g13260S	-2.43797	-4.28176	-4.88244	-3.71132	-3.40115	-4.6515	A06	7861854	7862165	-	312	-	-	-
BjuA06g13270S	-1.22727	-2.02035	-1.57194	-2.22693	-2.36877	-2.45311	A06	7862252	7862662	-	354	-	-	-
BjuA06g13290S	-7.66255	-8.23635	-6.92075	-6.29823	-5.2158	-5.55077	A06	7886968	7887415	-	378	-	-	-
BjuA06g13300S	-6.81934	-6.23318	-6.39983	-6.04961	-6.63202	-5.22971	A06	7887822	7888385	-	276	-	-	-
BjuA06g13310S	-9.0633	-5.55173	-6.73902	-6.49385	-4.66104	-3.70367	A06	7901324	7904143	-	702	-	PF02798:Glutathione S-transferase, N-terminal domain|PF00043:Glutathione S-transferase, C-terminal domain	GST_C
BjuA06g13320S	-8.02507	-6.36176	-7.67613	-8.58042	-7.04337	-6.87562	A06	7907051	7908610	-	1337	-	-	-
BjuA06g13350S	2.51839	1.47824	2.3285	1.00046	1.66291	-1.17649	A06	7916299	7917108	-	810	-	PF13639:Ring finger domain	-
BjuA06g13420S	-0.803151	-1.62911	-1.51112	-1.11523	-2.42815	0.761089	A06	7989938	7993570	+	2625	-	PF01743:Poly A polymerase head domain|PF12627:Probable RNA and SrmB- binding site of polymerase A	-
BjuA06g13500S	3.47817	1.06992	3.29765	2.28205	2.73571	-1.46961	A06	8052226	8054206	+	1164	-	PF03171:2OG-Fe(II) oxygenase superfamily	2OG-FeII_Oxy
BjuA06g13750S	-9.92619	-9.15147	-9.28466	-10.6724	-6.96496	-7.73091	A06	8235020	8236134	+	1115	-	-	-
BjuA06g13760S	-7.99105	-4.44491	-5.79043	-3.65374	-6.35777	-3.75785	A06	8241930	8246928	+	915	-	PF03947:Ribosomal Proteins L2, C-terminal domain|PF00181:Ribosomal Proteins L2, RNA binding domain	Ribosomal_L2_C
BjuA06g13810S	-7.13198	-7.46441	-6.82976	-7.18516	-5.70754	-6.12149	A06	8280014	8280373	+	360	-	-	-
BjuA06g13820S	-8.33736	-3.44052	-3.27111	-4.48084	-4.77986	-7.88998	A06	8280728	8281195	+	468	-	PF04827:Plant transposon protein	DUF635
BjuA06g14000S	-4.0361	-1.21512	-1.50274	-1.75642	-2.25236	-4.30526	A06	8451378	8452561	-	1024	-	-	-
BjuA06g14060S	-3.84736	1.23703	-1.16533	-0.69961	-0.622106	-3.41192	A06	8493745	8503339	+	3720	-	PF00702:haloacid dehalogenase-like hydrolase|PF00122:E1-E2 ATPase	E1-E2_ATPase
BjuA06g14200S	5.93513	9.03022	6.75856	6.21655	8.59758	4.09125	A06	8562061	8563800	-	1335	-	PF08318:COG4 transport protein	-
BjuA06g14230S	0.425786	-1.17435	-0.544584	-0.822802	-0.410304	0.397664	A06	8572046	8573621	-	1401	-	PF06068:TIP49 C-terminus	-
BjuA06g14250S	-0.335106	0.568876	-0.928898	-0.562769	-0.526615	0.615512	A06	8585122	8586518	+	1248	-	PF03909:BSD domain	-
BjuA06g14390S	-7.67771	-2.91715	-2.98263	-2.22439	-5.33578	-6.02106	A06	8700803	8702720	+	1113	-	PF09765:WD-repeat region|PF11793:FANCL C-terminal domain	-
BjuA06g14460S	-2.41907	-4.62801	-5.11713	-3.75244	-3.68952	-5.43537	A06	8757379	8760845	-	3378	-	PF17123:RING-like zinc finger|PF00092:von Willebrand factor type A domain	VWA
BjuA06g14500S	3.35032	1.5615	2.53279	1.874	1.4936	-1.22462	A06	8796907	8799033	-	1352	-	PF00010:Helix-loop-helix DNA-binding domain	HLH
BjuA06g14510S	-1.24044	-1.66527	-1.83764	-1.19098	-1.08505	-2.0957	A06	8829110	8831191	+	933	-	-	-
BjuA06g14670S	0.77907	-1.59478	-1.36581	-2.03547	-2.51295	-0.871133	A06	8918404	8921608	-	1949	-	PF10250:GDP-fucose protein O-fucosyltransferase	-
BjuA06g14680S	-12.8584	-14.2211	-13.9528	-6.43987	-5.88253	-11.203	A06	8926373	8926844	-	399	-	-	-
BjuA06g14810S	-7.52885	-8.41117	-7.02627	-7.12743	-7.37169	-6.51806	A06	9068091	9069139	+	947	-	-	-
BjuA06g14820S	2.84373	5.95769	8.01012	4.48322	3.42748	6.30961	A06	9072200	9072622	+	423	-	-	-
BjuA06g14870S	-1.02277	-2.87624	-2.53756	-1.69399	-1.53467	-2.04618	A06	9091616	9093160	+	1183	-	-	-
BjuA06g14900S	-0.634037	-2.629	-0.834037	-1.28872	-0.687482	-2.16082	A06	9106349	9107296	-	713	-	PF00831:Ribosomal L29 protein	-
BjuA06g14950S	-8.86095	-10.4019	-9.33071	-6.16127	-5.31148	-10.8436	A06	9155133	9155994	+	862	-	-	-
BjuA06g14980S	-7.50925	-2.45306	-1.99399	-4.09363	-3.00177	-2.60999	A06	9200045	9202293	-	486	-	-	-
BjuA06g14990S	-5.69594	-5.20197	-6.39735	-5.81356	-6.09846	-5.40066	A06	9207769	9208011	+	159	-	-	-
BjuA06g15000S	-9.1196	-8.78488	-8.18273	-5.9066	-8.43551	-8.29617	A06	9208401	9209338	+	165	-	-	-
BjuA06g15140S	-0.742944	2.5213	-1.36345	-0.407962	1.75191	-1.91591	A06	9273173	9274416	-	297	-	PF00191:Annexin	-
BjuA06g15190S	-1.93811	-1.19989	-0.954329	-2.19346	-2.44992	-3.6497	A06	9305517	9308815	-	1331	-	PF00069:Protein kinase domain	Pkinase
BjuA06g15550S	0.866273	1.08071	0.997265	0.953429	1.49645	-3.23567	A06	9509078	9514449	+	2537	-	PF01915:Glycosyl hydrolase family 3 C-terminal domain|PF00933:Glycosyl hydrolase family 3 N terminal domain|PF14310:Fibronectin type III-like domain	Glyco_hydro_3_C
BjuA06g15570S	-3.96167	-1.4364	-2.73073	-1.70734	-2.11688	-4.50951	A06	9529786	9533099	+	2019	-	-	-
BjuA06g15590S	5.72317	1.04685	2.49469	2.062	3.48742	-3.21079	A06	9538307	9540071	-	930	-	Q8GWK6.1 RecName: Full=NAC domain-containing protein 104; Short=ANAC104; AltName: Full=Protein XYLEM NAC DOMAIN 1 && PF02365:No apical meristem (NAM) protein	NAM
BjuA06g15600S	-0.743113	3.38048	2.85024	2.90878	3.63022	2.84575	A06	9563622	9565723	-	1546	-	-	-
BjuA06g15650S	1.00972	1.91857	1.01803	0.710755	1.56379	2.12156	A06	9597634	9602587	-	2210	-	PF01425:Amidase	Amidase
BjuA06g15730S	-0.495655	-0.642775	-0.398434	-0.718978	-0.894615	-1.28926	A06	9630548	9631877	+	799	-	PF00254:FKBP-type peptidyl-prolyl cis-trans isomerase	FKBP_C
BjuA06g15810S	2.67628	1.05672	2.80644	0.903525	0.848331	3.12295	A06	9692414	9694139	-	1726	-	PF04674:Phosphate-induced protein 1 conserved region	-
BjuA06g16050S	1.00826	-0.688851	-0.558336	0.924731	0.84242	1.22554	A06	9842862	9849705	-	3354	-	PF00136:DNA polymerase family B|PF14260:C4-type zinc-finger of DNA polymerase delta|PF03104:DNA polymerase family B, exonuclease domain	DNA_pol_B_exo
BjuA06g16070S	-0.637745	-0.439932	-1.0403	-0.900944	-0.760359	-2.90737	A06	9862145	9865029	-	2115	-	PF00582:Universal stress protein family|PF00069:Protein kinase domain	Pkinase
BjuA06g16120S	-5.80538	-5.36754	-5.73126	-6.14038	-5.11011	-5.68596	A06	9889189	9890370	+	944	-	-	-
BjuA06g16140S	-7.94367	-8.97255	-7.31298	-4.98441	-8.51915	-8.76566	A06	9891655	9893285	-	1631	-	-	-
BjuA06g16170S	0.606567	0.97261	2.55335	3.75847	3.25736	3.64905	A06	9908604	9913973	-	3836	-	PF04438:HIT zinc finger|PF01301:Glycosyl hydrolases family 35	-
BjuA06g16200S	-4.87514	-3.51409	-4.73737	-4.2042	-6.2667	-4.09149	A06	9928814	9935841	-	795	-	PF08572:pre-mRNA processing factor 3 (PRP3)	-
BjuA06g16380S	-9.15655	-7.74589	-8.33499	-6.38587	-7.83269	-8.29456	A06	10024001	10026613	+	1573	-	PF03291:mRNA capping enzyme	-
BjuA06g16540S	-0.611412	-0.982868	-0.74827	0.36675	0.84881	0.963699	A06	10165068	10169821	-	2988	-	PF13837:Myb/SANT-like DNA-binding domain|PF07521:RNA-metabolising metallo-beta-lactamase|PF12706:Beta-lactamase superfamily domain	-
BjuA06g16700S	0.247982	0.610139	0.862949	0.381965	0.461667	1.24704	A06	10247725	10250191	-	1467	-	PF07576:BRCA1-associated protein 2|PF02148:Zn-finger in ubiquitin-hydrolases and other protein	-
BjuA06g16820S	1.97038	0.691126	1.93506	1.50995	2.76282	1.96676	A06	10347417	10348550	-	1053	-	-	-
BjuA06g16870S	-10.8503	-10.4825	-10.3901	-6.12818	-10.0707	-9.26131	A06	10375643	10378389	+	1798	-	PF13456:Reverse transcriptase-like	-
BjuA06g17050S	-8.21694	-3.24687	-3.53573	-4.87193	-4.61142	-3.34255	A06	10504827	10506432	-	1606	-	PF07816:Protein of unknown function (DUF1645)	-
BjuA06g17060S	-7.43935	-5.66099	-6.74331	-5.12661	-7.51449	-7.08686	A06	10507362	10510012	+	1356	-	-	-
BjuA06g17130S	-3.21222	-3.95374	-2.97604	-3.61442	-5.00288	-2.17786	A06	10561587	10562452	+	719	-	-	-
BjuA06g17210S	-5.44594	-5.80389	-6.72904	-5.62239	-7.37131	-6.31607	A06	10607315	10609202	+	1145	-	PF00581:Rhodanese-like domain	Rhodanese
BjuA06g17300S	-2.08588	-8.44099	-7.32136	-6.1638	-8.38201	-7.74042	A06	10677890	10678444	+	519	-	-	-
BjuA06g17340S	-9.72719	-9.84672	-9.6195	-5.46697	-7.35516	-4.88245	A06	10699804	10702347	-	1939	-	PF00237:Ribosomal protein L22p/L17e|PF13417:Glutathione S-transferase, N-terminal domain	-
BjuA06g17590S	-7.03228	-5.59898	-4.77122	-4.34873	-7.48442	-7.91334	A06	10896361	10896857	-	207	-	-	-
BjuA06g17600S	-6.02676	-6.77367	-7.45193	-3.02547	-4.63805	-7.24998	A06	10896943	10897762	-	303	-	-	-
BjuA06g18280S	-2.48084	1.59732	1.39775	1.18466	0.823649	-4.31801	A06	11554762	11559624	-	1955	-	PF00612:IQ calmodulin-binding motif|PF13178:Protein of unknown function (DUF4005)	IQ
BjuA06g18390S	-3.04304	-3.22618	-2.82567	-3.72228	-2.85704	-4.11755	A06	11686826	11688088	-	599	-	PF05486:Signal recognition particle 9 kDa protein (SRP9)	-
BjuA06g18570S	-4.4956	-3.79841	-3.18918	-3.78737	-4.73051	-4.98466	A06	11791927	11792501	-	309	-	PF00164:Ribosomal protein S12/S23	Ribosomal_S12
BjuA06g18980S	4.01121	9.18538	3.14979	3.18197	4.11114	3.07966	A06	12222879	12224060	+	356	-	-	-
BjuA06g19080S	-4.08503	-5.76317	-4.70391	-5.58799	-5.77709	-7.93345	A06	12348666	12350470	-	417	-	-	-
BjuA06g19110S	-8.46751	-4.44983	-2.79016	-4.45646	-5.83333	-7.52168	A06	12376581	12377147	-	267	-	-	-
BjuA06g19190S	-9.75876	-6.47704	-7.01691	-5.47169	-5.38169	-5.03129	A06	12439440	12440693	+	783	-	PF12695:Alpha/beta hydrolase family	-
BjuA06g19800S	-3.17198	-1.19882	-2.76509	-3.4355	-3.51452	-5.58142	A06	13201850	13204439	+	799	-	PF13499:EF-hand domain pair	-
BjuA06g23330S	-0.263409	1.22848	0.657282	0.440714	0.55717	-0.659666	A06	23214561	23215414	-	459	-	PF02221:ML domain	-
BjuA06g23350S	-10.2632	-3.31538	-2.3076	-1.07059	-1.08416	-3.73114	A06	23271612	23273101	+	1005	-	-	-
BjuA06g23410S	-7.84247	-5.75193	-6.96585	-7.48418	-6.58288	-6.29019	A06	23302915	23304325	+	519	-	-	-
BjuA06g23710S	7.30164	8.90328	8.18316	8.56075	7.22702	6.30061	A06	23743617	23744750	+	1134	-	-	-
BjuA06g23810S	1.19698	1.2648	1.95238	1.1833	1.19106	1.27148	A06	23883099	23884137	-	1039	-	PF00861:Ribosomal L18p/L5e family	-
BjuA06g24000S	6.948	7.27423	5.85766	7.95625	4.08031	5.09784	A06	24158251	24158526	+	276	-	-	-
BjuA06g24020S	-2.4975	-2.58103	-3.26927	-1.98885	-3.20116	-2.02125	A06	24166596	24168094	+	1241	-	-	-
BjuA06g24370S	-5.03251	-2.23755	-1.61823	-3.02246	-3.53361	-1.96098	A06	24411114	24412561	+	558	-	PF07002:Copine	-
BjuA06g24760S	-1.49323	-2.54841	-2.16708	-3.11418	-3.81421	-2.94325	A06	24756829	24758401	+	1042	-	PF03999:Microtubule associated protein (MAP65/ASE1 family)	-
BjuA06g24910S	-0.833643	0.760804	0.726394	0.290679	0.762706	-3.17203	A06	24803910	24806856	-	2085	-	PF01915:Glycosyl hydrolase family 3 C-terminal domain|PF00933:Glycosyl hydrolase family 3 N terminal domain	Glyco_hydro_3
BjuA06g24920S	-0.290549	0.923441	0.425598	0.53431	0.467951	1.10544	A06	24808192	24810962	-	2032	-	Q3SYZ6.1 RecName: Full=Xylulose kinase; Short=Xylulokinase && PF02782:FGGY family of carbohydrate kinases, C-terminal domain|PF00370:FGGY family of carbohydrate kinases, N-terminal domain	FGGY_N
BjuA06g25110S	-6.53943	-5.08768	-5.63657	-5.76692	-6.83779	-5.6737	A06	24891311	24892671	-	609	-	-	-
BjuA06g25220S	7.30164	7.77474	6.93822	6.10988	7.42163	6.06242	A06	25000319	25001333	+	838	-	PF00230:Major intrinsic protein	-
BjuA06g25230S	-4.00368	-2.88045	-3.11551	-2.16519	-1.53378	-1.29757	A06	25001385	25004439	-	1809	-	PF01926:50S ribosome-binding GTPase	-
BjuA06g25250S	0.265371	1.16541	1.71406	2.08333	3.32578	-2.44756	A06	25014623	25015863	-	759	-	PF00504:Chlorophyll A-B binding protein	-
BjuA06g25410S	10.3403	9.54318	10.3564	9.82406	9.63142	8.9158	A06	25132661	25134818	-	825	-	PF12695:Alpha/beta hydrolase family	-
BjuA06g25680S	-5.88105	-0.829387	-3.01409	-3.48457	-3.83894	-5.22443	A06	25376241	25383912	-	654	-	-	-
BjuA06g25740S	0.774676	1.49867	1.21603	0.795138	1.1998	1.31579	A06	25473973	25477115	-	1983	-	PF00171:Aldehyde dehydrogenase family	Aldedh
BjuA06g25780S	-1.45179	-1.57485	-0.570086	-1.45205	-1.02916	-1.0492	A06	25487477	25489159	+	1538	-	Q09818.1 RecName: Full=Putative general negative regulator of transcription C16C9.04c && PF14570:RING/Ubox like zinc-binding domain	-
BjuA06g25990S	0.940409	-1.36918	0.757347	0.660347	0.615453	0.724616	A06	25637330	25638088	+	759	-	PF08213:Mitochondrial domain of unknown function (DUF1713)	-
BjuA06g26070S	-1.39922	1.6402	2.14411	1.26632	0.896743	3.84506	A06	25722110	25723816	-	876	-	PF03619:Organic solute transporter Ostalpha	-
BjuA06g26220S	-7.25991	-3.73916	-5.55077	-4.74015	-6.53049	-4.06718	A06	25849773	25850969	-	261	-	-	-
BjuA06g26290S	-9.44622	-6.88629	-9.75258	-6.32889	-7.28293	-4.4825	A06	25893374	25894763	+	792	-	-	-
BjuA06g26310S	-7.28896	-1.58818	-1.71382	-0.392864	1.86911	-2.90574	A06	25924392	25926852	-	1299	-	Q9SMM5.1 RecName: Full=Bidirectional sugar transporter SWEET11; Short=AtSWEET11; AltName: Full=Protein SUGARS WILL EVENTUALLY BE EXPORTED TRANSPORTERS 11 && PF03083:Sugar efflux transporter for intercellular exchange	-
BjuA06g26330S	-8.19182	-8.79365	-7.87999	-5.21709	-5.86861	-6.24337	A06	25945690	25947040	+	1351	-	-	-
BjuA06g26430S	1.08057	0.648768	0.859	0.355068	0.530141	0.727417	A06	26023847	26025261	+	965	-	PF00173:Cytochrome b5-like Heme/Steroid binding domain	-
BjuA06g26470S	6.05635	8.53279	5.45641	5.23641	7.98071	5.37023	A06	26069403	26074397	+	880	-	-	-
BjuA06g26530S	-7.6632	-2.50767	-2.43531	-2.72612	-2.95612	-6.08934	A06	26112382	26112963	-	237	-	-	-
BjuA06g26700S	-0.948598	-3.49302	-2.93308	-2.75581	-3.62538	-1.53811	A06	26244031	26246242	+	1078	-	PF00400:WD domain, G-beta repeat	WD40
BjuA06g26810S	-4.59488	-5.69644	-8.17662	-8.19447	-7.4941	-6.19446	A06	26339847	26340937	-	243	-	-	-
BjuA06g26830S	-7.47675	-8.62224	-7.76093	-5.65483	-8.36844	-5.31342	A06	26357300	26359281	+	1014	-	-	-
BjuA06g26900S	7.9248	7.41101	5.34359	5.98318	6.83072	4.91338	A06	26425801	26426588	-	492	-	Q9LJW0.1 RecName: Full=Phosphate transporter PHO1 homolog 9; AltName: Full=Protein PHO1 homolog 9; Short=AtPHO1;H9 && -	-
BjuA06g27040S	0.46942	0.649926	-0.561774	-0.470002	-0.854154	-0.964658	A06	26512775	26518753	-	3501	-	PF00443:Ubiquitin carboxyl-terminal hydrolase|PF00240:Ubiquitin family	UCH
BjuA06g27050S	-7.44708	-5.38763	-6.40601	-6.33758	-7.10556	-5.68734	A06	26522328	26522782	+	303	-	PF09440:eIF3 subunit 6 N terminal domain	-
BjuA06g27060S	-8.44159	-7.22838	-6.90078	-7.12391	-8.42326	-5.67579	A06	26523082	26524097	+	471	-	Q9FFN2.2 RecName: Full=Probable glycosyltransferase At5g03795 && PF03016:Exostosin family	-
BjuA06g27090S	-7.52005	-2.46233	-4.15512	-3.61711	-3.11572	-6.19465	A06	26536674	26538244	+	648	-	PF14288:1,3-beta-glucan synthase subunit FKS1, domain-1	-
BjuA06g27100S	-7.80624	-2.44996	-2.30583	-2.25454	-2.11929	-3.24026	A06	26539407	26540166	+	225	-	-	-
BjuA06g27230S	-7.34985	-3.13555	-5.97211	-4.45881	-5.91937	-5.15945	A06	26662651	26667739	+	1317	-	-	-
BjuA06g27320S	4.62141	3.44527	3.35112	4.71417	3.45479	2.03381	A06	26710906	26716856	-	2720	-	PF00225:Kinesin motor domain	Kinesin
BjuA06g27390S	0.681505	4.42051	2.45555	1.80695	1.78635	-1.18857	A06	26760673	26767070	-	2367	-	PF07676:WD40-like Beta Propeller Repeat	PD40
BjuA06g27450S	-0.693584	1.4514	-1.21409	0.533327	-0.562203	1.21226	A06	26792289	26798605	-	3935	-	PF12763:Cytoskeletal-regulatory complex EF hand	-
BjuA06g27470S	1.87829	2.51754	3.15518	2.70777	2.10133	1.78842	A06	26806036	26809408	+	2601	-	PF00069:Protein kinase domain|PF00582:Universal stress protein family	Pkinase
BjuA06g27750S	10.2779	7.05047	5.67718	8.48381	8.69761	10.6735	A06	27029873	27031096	+	1224	-	PF04554:Extensin-like region	-
BjuA06g27980S	-6.47218	0.95358	0.645026	-1.05368	-1.2918	-3.0893	A06	27203354	27205147	+	1466	-	PF03151:Triose-phosphate Transporter family	-
BjuA06g28260S	5.36304	6.65091	6.94192	6.34696	5.83157	5.88559	A06	27436330	27437608	-	543	-	-	-
BjuA06g28300S	0.669012	-1.42687	-0.445423	-1.08859	-0.82003	-1.63054	A06	27473951	27479226	-	1004	-	PF00505:HMG (high mobility group) box	HMG_box
BjuA06g28380S	0.93375	2.19088	2.57917	2.00251	1.7615	2.23082	A06	27549017	27553841	+	690	-	PF00535:Glycosyl transferase family 2	Glycos_transf_2
BjuA06g28390S	0.432979	1.81665	1.40983	1.27993	1.07182	2.0115	A06	27554376	27556160	+	1659	-	PF00501:AMP-binding enzyme|PF13193:AMP-binding enzyme C-terminal domain	AMP-binding
BjuA06g28530S	-0.458653	1.01777	1.57653	1.78003	2.62892	-4.98944	A06	27649996	27650854	+	859	-	PF00127:Copper binding proteins, plastocyanin/azurin family	-
BjuA06g28710S	6.23751	7.48292	8.12706	4.37714	7.38368	4.31487	A06	27766141	27766404	-	228	-	-	-
BjuA06g28750S	-3.34746	-5.52204	-6.99628	-6.73674	-6.24494	-3.96606	A06	27787043	27788079	-	330	-	-	-
BjuA06g29060S	-1.99356	1.73195	-1.78849	-1.59149	-2.08522	-2.76242	A06	28065439	28068575	+	2115	-	Q9FXG8.1 RecName: Full=BEL1-like homeodomain protein 10; Short=BEL1-like protein 10 && PF05920:Homeobox KN domain|PF07526:Associated with HOX	POX
BjuA06g29070S	-1.63207	-2.09785	-1.25778	-2.01049	-1.37802	-4.20627	A06	28070625	28072683	+	1358	-	PF01370:NAD dependent epimerase/dehydratase family	Epimerase
BjuA06g29090S	-0.302389	2.12098	1.60044	0.550862	0.589571	2.52528	A06	28086356	28099229	+	3447	-	PF00650:CRAL/TRIO domain|PF02577:Bifunctional nuclease	-
BjuA06g29140S	0.657442	1.05925	0.905677	1.10769	0.890552	1.35229	A06	28121791	28123946	-	1402	-	PF00294:pfkB family carbohydrate kinase	PfkB
BjuA06g29160S	5.24357	7.08194	5.56869	4.101	4.96685	5.73569	A06	28127344	28128648	+	791	-	PF13417:Glutathione S-transferase, N-terminal domain|PF13410:Glutathione S-transferase, C-terminal domain	-
BjuA06g29170S	-9.78029	-5.88031	-7.24252	-4.58152	-7.2484	-7.93787	A06	28128017	28130944	-	1792	-	PF13410:Glutathione S-transferase, C-terminal domain|PF05368:NmrA-like family	NmrA
BjuA06g29460S	-1.77132	-1.01157	-0.524109	-0.488287	-1.20387	-4.52733	A06	28336411	28340435	+	2226	-	PF02801:Beta-ketoacyl synthase, C-terminal domain|PF00109:Beta-ketoacyl synthase, N-terminal domain	ketoacyl-synt
BjuA06g29550S	-10.99	-10.3803	-10.8309	-5.7715	-8.77048	-4.88278	A06	28408325	28410594	+	1457	-	PF08511:COQ9	-
BjuA06g29560S	-10.6724	-10.0045	-10.4453	-6.24719	-6.58094	-5.9741	A06	28418813	28422418	-	2415	-	PF13768:von Willebrand factor type A domain	-
BjuA06g29680S	-0.307173	-0.777689	-1.42132	-0.865196	-0.749958	0.791364	A06	28489799	28492649	-	2780	-	PF13041:PPR repeat family|PF12854:PPR repeat	-
BjuA06g29780S	-8.86878	-7.92187	-7.30081	-5.95347	-7.56809	-5.40587	A06	28558828	28561871	+	741	-	PF00956:Nucleosome assembly protein (NAP)	-
BjuA06g29970S	-2.76168	-1.97011	-2.47554	-2.20938	-2.21353	-1.47052	A06	28705113	28706794	-	1071	-	PF01694:Rhomboid family	Rhomboid
BjuA06g30030S	-1.85956	-2.73817	-2.29767	-1.6655	-1.99857	-2.25304	A06	28761649	28762807	+	758	-	PF01159:Ribosomal protein L6e|PF03868:Ribosomal protein L6, N-terminal domain	-
BjuA06g30130S	-0.688953	-1.01834	-1.32561	-0.864879	-0.72685	-0.846237	A06	28783970	28789882	-	2160	-	PF00022:Actin|PF01195:Peptidyl-tRNA hydrolase	Actin
BjuA06g30190S	-0.84998	-1.35443	-1.36211	-0.883562	-1.03532	-0.896958	A06	28816916	28827102	+	4955	-	PF03850:Transcription factor Tfb4|PF00225:Kinesin motor domain|PF00249:Myb-like DNA-binding domain|PF11995:Domain of unknown function (DUF3490)	Kinesin
BjuA06g30200S	-8.97672	-8.45207	-8.35448	-5.22239	-7.8845	-6.66436	A06	28828556	28835718	+	360	-	-	-
BjuA06g30210S	-9.18141	-9.19415	-8.67034	-7.43019	-7.19527	-8.03646	A06	28835868	28836115	+	162	-	-	-
BjuA06g30340S	-2.42226	-1.02759	-1.32738	-0.883296	-1.70984	-1.63315	A06	28905041	28908354	+	1961	-	PF00069:Protein kinase domain	Pkinase
BjuA06g30460S	1.07243	1.82775	2.85875	1.35212	0.987698	4.05358	A06	28999121	29001261	+	1719	-	-	-
BjuA06g30690S	-8.81344	-6.12809	-6.65993	-3.89285	-5.64656	-2.09747	A06	29153366	29153989	+	441	-	-	-
BjuA06g30740S	2.416	1.07797	2.82684	1.68617	1.75759	2.97321	A06	29173675	29175026	-	243	-	-	-
BjuA06g30810S	-1.84932	-2.64893	-1.41619	-1.36198	-0.921845	-1.71023	A06	29231215	29233102	-	924	-	PF01966:HD domain	HD
BjuA06g30820S	-3.14881	-1.60565	-2.31223	-0.72898	-0.818269	-2.52914	A06	29233987	29236918	-	1614	-	PF00155:Aminotransferase class I and II	Aminotran_1_2
BjuA06g30840S	-2.28727	-1.57311	-0.641528	-1.41421	-1.43449	-0.979693	A06	29244221	29246891	+	1648	-	PF00179:Ubiquitin-conjugating enzyme	UQ_con
BjuA06g30870S	4.8863	8.97548	5.2669	7.09617	8.44705	6.73033	A06	29257637	29257801	+	165	-	-	-
BjuA06g30920S	-1.1781	-1.55333	-0.849599	-1.27904	-0.771471	-1.06167	A06	29287004	29288134	-	936	-	PF13410:Glutathione S-transferase, C-terminal domain|PF13417:Glutathione S-transferase, N-terminal domain	-
BjuA06g30960S	-2.35711	-1.59088	-1.69671	-3.03632	-3.76604	-9.55242	A06	29302968	29305526	+	1869	-	PF00078:Reverse transcriptase (RNA-dependent DNA polymerase)	RVT_1
BjuA06g30970S	-1.23675	-0.811253	-1.13974	-0.808301	-0.578817	-0.479997	A06	29305428	29307277	-	999	-	PF04502:Family of unknown function (DUF572)	-
BjuA06g31010S	-6.87857	-2.64989	-5.98817	-3.15558	-3.15602	-4.68372	A06	29319962	29322045	-	822	-	PF01585:G-patch domain|PF12457:Tuftelin interacting protein N terminal	G-patch
BjuA06g31130S	-2.80735	-1.50124	-2.91955	-2.7837	-3.0843	-1.54905	A06	29388039	29399500	-	2569	-	PF07723:Leucine Rich Repeat|PF08387:FBD	LRR_2
BjuA06g31140S	-0.46188	-3.5192	-2.62765	-2.44723	-1.82287	-2.89359	A06	29404495	29406056	+	890	-	PF00071:Ras family	Ras
BjuA06g31360S	-7.39668	-7.90542	-7.68414	-4.72325	-7.91121	-7.1585	A06	29507372	29509024	+	1432	-	PF13966:zinc-binding in reverse transcriptase|PF03004:Plant transposase (Ptta/En/Spm family)	-
BjuA06g31410S	-1.11057	-0.462418	-0.676046	-1.46895	-2.29651	-0.732629	A06	29525914	29534645	-	3504	-	PF00076:RNA recognition motif. (a.k.a. RRM, RBD, or RNP domain)|PF07744:SPOC domain	RRM_1
BjuA06g31860S	0.307496	1.22898	1.52247	1.80397	2.5463	-3.02682	A06	29727064	29730834	+	3261	-	PF00504:Chlorophyll A-B binding protein	-
BjuA06g32000S	-9.13139	-9.02297	-8.17875	-6.7073	-9.0728	-8.06366	A06	29840717	29841306	-	486	-	-	-
BjuA06g32010S	-8.15336	-7.07122	-7.28182	-7.90926	-6.42913	-7.4155	A06	29841581	29842001	-	264	-	-	-
BjuA06g32210S	-3.60313	-2.0478	-1.84535	-2.11308	-2.0311	-2.92298	A06	29947712	29948131	+	420	-	PF15697:Domain of unknown function (DUF4666)	-
BjuA06g32330S	-0.460888	-0.82075	-1.55961	-1.06301	-1.2555	-0.699904	A06	29988557	29991120	+	2493	-	PF05699:hAT family C-terminal dimerisation region|PF14372:Domain of unknown function (DUF4413)|PF02892:BED zinc finger	hATC
BjuA06g32510S	1.19404	1.33076	1.79652	1.67401	0.490204	1.22668	A06	30063888	30066547	-	1643	-	PF03034:Phosphatidyl serine synthase	PSS
BjuA06g33420S	-0.56295	1.37841	0.820266	-0.381612	-0.922867	1.01423	A06	30633453	30635108	-	1588	-	PF16136:Putative nuclear localisation signal|PF07897:Ethylene-responsive binding factor-associated repression|PF16135:TPL-binding domain in jasmonate signalling	-
BjuA06g33550S	0.146347	0.548375	0.512043	1.02306	0.996587	-1.30417	A06	30706647	30710283	+	1977	-	PF00365:Phosphofructokinase	PFK
BjuA06g33860S	-0.274072	1.27837	0.683229	1.01213	0.573291	-1.02504	A06	30894671	30905919	+	2109	-	PF00923:Transaldolase|PF00743:Flavin-binding monooxygenase-like	FMO-like
BjuA06g33910S	-0.614463	-1.69298	-1.19029	-1.3313	-1.15365	-1.1255	A06	30944538	30945313	-	776	-	PF13499:EF-hand domain pair|PF13405:EF-hand domain	-
BjuA06g34050S	-6.85468	-8.76273	-11.296	-6.55778	-7.52421	-11.1205	A06	31047762	31049051	+	621	-	-	-
BjuA06g34080S	-2.85615	1.60267	-1.59799	-1.69993	-1.34566	-4.55916	A06	31076798	31078277	+	1175	-	PF02826:D-isomer specific 2-hydroxyacid dehydrogenase, NAD binding domain|PF00389:D-isomer specific 2-hydroxyacid dehydrogenase, catalytic domain	2-Hacid_dh_C
BjuA06g34160S	0.797071	1.13288	-2.48012	-1.59824	2.20027	-4.49654	A06	31104622	31105455	+	642	-	-	-
BjuA06g34450S	-0.909141	-1.55599	-1.38647	-1.54301	-1.41759	-2.04701	A06	31209278	31216350	-	3559	-	PF15862:Coilin N-terminus|PF05212:Protein of unknown function (DUF707)	-
BjuA06g34480S	1.18103	-0.788493	-0.721621	-0.791616	-0.701025	-3.0881	A06	31221225	31228197	+	2367	-	PF00067:Cytochrome P450|PF00227:Proteasome subunit	p450
BjuA06g34530S	-0.39477	-0.817145	-0.880871	-0.565273	-0.723549	-3.42253	A06	31251894	31255502	-	2848	-	PF01237:Oxysterol-binding protein|PF15413:Pleckstrin homology domain	-
BjuA06g34810S	-0.817714	-0.582009	-1.05479	-0.520046	-0.910028	-3.77297	A06	31450746	31453095	-	1847	-	PF00067:Cytochrome P450	p450
BjuA06g35100S	1.47483	1.46394	1.17763	1.94037	1.7574	1.15507	A06	31589068	31592652	-	1569	-	PF00083:Sugar (and other) transporter	Sugar_tr
BjuA06g35130S	0.582743	-1.72144	-0.970016	-0.819518	-0.82632	0.927226	A06	31607188	31610498	+	1411	-	PF00078:Reverse transcriptase (RNA-dependent DNA polymerase)|PF09805:Nucleolar protein 12 (25kDa)	RVT_1
[truncated: 5,681 more rows]
